# Supplementary material for: Multi-omics characterization of partial chemical reprogramming reveals evidence of cell rejuvenation
Source: eLife. 2024 Mar 22;12:RP90579. doi: 10.7554/eLife.90579 (PMC10959535; doi:10.7554/eLife.90579)
Supplement: Figure 5—source data 4. [file elife-90579-fig5-data4.zip]

Archive with 1 entries (1 files):
- Figure 5 - source data 4/Figure 5 - source data 4.pdf
