# Supplementary material for: Multi-omics characterization of partial chemical reprogramming reveals evidence of cell rejuvenation
Source: eLife. 2024 Mar 22;12:RP90579. doi: 10.7554/eLife.90579 (PMC10959535; doi:10.7554/eLife.90579)
Supplement: Supplementary file 1. — Raw genecounts from mRNA-seq experiments obtained following STAR mapping. [file elife-90579-supp1.xls]

## Sheet: as.data.frame(count_matrix)
	20_2c	20_7c	20_control	20_2c	20_7c	20_control	20_2c	20_7c	20_control	20_2c	20_7c	20_control	4_2c	4_7c	4_control	4_2c	4_7c	4_control	4_2c	4_7c	4_control	4_2c	4_7c	4_control
ENSMUSG00000102693	0	0	0	0	0	0	0	0	0	0	0	0	0	0	0	0	0	0	0	0	0	0	0	0
ENSMUSG00000064842	0	0	0	0	0	0	0	0	0	0	0	0	0	0	0	0	0	0	0	0	0	0	0	0
ENSMUSG00000051951	4	61	183	17	85	331	15	103	132	12	12	263	6	45	176	16	65	217	0	45	360	0	22	328
ENSMUSG00000102851	0	0	0	0	0	0	0	0	0	0	0	0	0	0	0	0	0	0	0	0	0	0	0	0
ENSMUSG00000103377	0	0	0	0	0	0	0	0	0	0	0	0	0	0	0	0	0	0	0	0	0	0	0	0
ENSMUSG00000104017	0	0	5	0	1	2	3	0	2	1	23	1	0	0	0	0	0	0	0	1	0	0	0	0
ENSMUSG00000103025	0	0	0	0	0	0	0	0	1	0	0	0	0	0	0	0	0	0	0	0	0	0	0	0
ENSMUSG00000089699	0	0	0	0	0	0	0	0	0	0	0	0	0	0	0	0	0	0	0	0	0	0	0	0
ENSMUSG00000103201	0	0	0	0	0	0	0	0	0	0	0	0	0	0	0	0	0	0	0	2	0	0	0	0
ENSMUSG00000103147	0	0	2	0	0	0	0	0	0	0	0	1	4	0	0	2	2	0	0	0	0	0	0	0
ENSMUSG00000103161	0	0	0	0	0	0	0	0	0	0	0	0	0	0	0	0	0	0	0	0	0	2	0	0
ENSMUSG00000102331	0	2	2	0	6	0	4	0	0	2	0	0	2	7	3	0	2	2	0	2	0	0	1	10
ENSMUSG00000102348	0	0	0	0	0	0	0	0	0	0	0	0	0	0	0	0	0	0	0	0	0	0	0	0
ENSMUSG00000102592	0	0	0	0	0	0	0	0	0	0	0	0	0	0	0	0	0	0	0	0	0	0	0	0
ENSMUSG00000088333	0	0	0	0	0	0	0	0	0	0	0	0	0	0	0	0	0	0	0	0	0	0	0	0
ENSMUSG00000102343	0	0	0	0	0	0	0	0	0	0	0	0	0	0	0	0	0	0	0	0	0	0	0	0
ENSMUSG00000102948	0	0	0	0	0	0	0	0	0	0	0	0	0	0	0	0	0	0	0	0	0	0	0	0
ENSMUSG00000025900	0	0	0	0	0	0	0	0	0	0	0	0	2	0	0	0	0	0	0	0	0	0	0	0
ENSMUSG00000104123	0	0	0	0	0	0	0	0	0	0	0	0	0	0	0	0	0	0	0	0	0	0	0	0
ENSMUSG00000025902	0	2	0	2	6	0	0	0	0	0	0	0	0	0	0	8	0	0	0	0	0	0	0	0
ENSMUSG00000104238	0	0	0	0	0	0	0	0	0	0	0	0	0	0	0	0	0	0	0	0	0	0	0	0
ENSMUSG00000102269	0	0	4	0	0	0	0	0	0	0	0	0	0	0	2	0	0	0	0	0	0	0	0	0
ENSMUSG00000096126	0	0	0	0	0	0	0	0	0	0	0	0	0	0	0	0	0	0	0	0	0	0	0	0
ENSMUSG00000103003	0	0	0	0	0	0	0	0	0	0	0	0	0	0	0	0	0	0	0	0	0	0	0	0
ENSMUSG00000104328	0	0	4	2	2	0	0	0	0	6	0	0	0	0	1	0	8	0	2	0	0	0	0	0
ENSMUSG00000102735	0	0	0	0	0	0	0	0	0	0	0	0	0	0	0	0	0	0	0	0	0	0	0	0
ENSMUSG00000098104	6	2	8	12	5	10	6	4	18	2	0	0	5	13	2	12	10	2	0	0	2	3	0	6
ENSMUSG00000102175	0	2	0	0	0	0	4	0	0	0	0	0	2	4	0	0	0	0	0	0	0	0	0	0
ENSMUSG00000088000	0	0	0	0	0	0	0	0	0	0	0	0	0	0	0	0	0	0	0	0	0	0	0	0
ENSMUSG00000103265	0	0	0	0	0	0	0	0	0	0	0	0	0	0	0	0	0	0	0	0	0	0	0	0
ENSMUSG00000103922	26	4	4	9	2	10	16	10	7	10	28	8	8	8	6	17	10	2	28	6	4	26	2	4
ENSMUSG00000033845	1066	1396	774	870	1209	884	915	1375	747	1162	1568	915	1114	1358	765	1339	1093	822	1326	1077	709	1163	1125	973
ENSMUSG00000102275	14	22	10	42	20	14	14	18	8	50	11	13	36	27	8	61	14	32	6	15	8	36	14	31
ENSMUSG00000025903	1340	1515	1315	1252	1328	1057	1224	1376	1129	1897	2041	1377	1129	1839	1310	1649	1345	1265	1587	1569	1184	1817	1483	1528
ENSMUSG00000104217	0	0	0	0	0	0	0	0	0	0	0	0	0	0	0	0	0	0	0	0	0	0	0	0
ENSMUSG00000033813	2254	2182	3130	1995	2100	2293	2327	2019	2053	2868	4527	2638	2033	2992	2601	2713	2231	2637	2503	2271	2658	2976	3514	2666
ENSMUSG00000062588	6	0	5	6	0	11	6	1	6	16	0	0	5	0	5	4	0	1	18	0	2	14	8	7
ENSMUSG00000103280	7	10	6	6	0	0	2	0	0	6	0	1	2	14	14	3	2	8	4	8	10	20	6	4
ENSMUSG00000002459	36	10	67	19	23	33	38	36	22	40	28	51	7	24	38	16	22	31	15	4	55	4	32	23
ENSMUSG00000091305	0	0	3	0	0	0	0	0	0	0	0	0	0	0	0	0	0	0	0	0	0	0	0	0
ENSMUSG00000102653	0	0	0	0	0	0	0	0	0	0	0	0	0	0	0	0	0	0	0	0	0	0	8	0
ENSMUSG00000085623	0	0	0	0	0	0	0	0	0	0	0	0	0	0	0	0	0	0	0	0	2	0	0	4
ENSMUSG00000091665	0	0	0	0	0	0	0	0	0	0	0	0	0	0	0	0	0	0	0	0	0	0	0	0
ENSMUSG00000033793	2239	5357	2697	1976	4750	2326	1996	5292	2219	2453	6503	2730	2584	5519	2536	3155	4908	2868	3008	4271	2525	2862	5080	3067
ENSMUSG00000104352	0	0	0	0	0	0	0	0	0	0	0	0	0	0	0	0	0	0	0	0	0	0	0	0
ENSMUSG00000104046	0	0	0	0	0	0	0	0	0	0	0	0	0	0	0	0	0	0	0	0	0	0	0	0
ENSMUSG00000102907	0	0	0	0	0	0	0	0	0	0	0	0	0	0	0	0	0	0	0	0	0	0	0	0
ENSMUSG00000025905	2	0	0	0	0	2	0	0	0	0	0	0	0	0	0	2	0	0	2	0	0	0	0	0
ENSMUSG00000103936	0	0	0	0	0	0	0	0	0	0	0	0	0	0	0	0	0	0	0	0	0	0	0	0
ENSMUSG00000093015	0	0	0	0	0	0	0	0	0	0	0	0	0	0	0	0	0	0	0	0	0	0	0	0
ENSMUSG00000103519	0	0	0	2	0	0	0	1	2	6	0	2	0	0	0	0	0	0	0	0	0	2	10	0
ENSMUSG00000033774	0	0	0	0	0	0	2	0	0	0	0	0	0	0	0	0	0	0	0	0	0	0	0	0
ENSMUSG00000103090	0	0	0	0	0	0	0	0	0	0	0	0	0	0	0	0	0	0	0	0	0	0	0	0
ENSMUSG00000025907	3129	2475	5383	3296	2136	4056	3749	2312	4790	3668	5158	4673	2554	2928	4161	3371	2337	4295	3088	2355	4256	4028	3253	5264
ENSMUSG00000090031	186	211	288	200	133	241	280	161	262	166	356	232	148	151	233	160	110	230	114	104	262	258	140	244
ENSMUSG00000087247	76	42	139	116	12	148	154	14	49	134	26	78	35	11	41	67	9	43	34	14	58	110	28	53
ENSMUSG00000103355	7	2	6	16	2	2	8	0	7	2	13	8	0	3	0	0	1	9	1	0	0	2	0	0
ENSMUSG00000102706	0	2	0	4	0	6	0	4	0	0	0	5	2	6	0	15	0	12	8	0	0	1	0	7
ENSMUSG00000103845	7	8	32	4	0	26	10	6	22	0	0	18	6	15	28	6	10	30	2	15	52	10	26	34
ENSMUSG00000033740	0	4	0	0	2	6	6	10	4	0	14	8	2	14	2	0	6	0	0	6	6	2	9	6
ENSMUSG00000103329	0	0	0	0	0	0	0	0	0	0	0	0	0	0	0	0	0	0	0	0	0	0	0	0
ENSMUSG00000104385	0	0	0	0	0	0	0	0	0	0	0	0	0	0	0	0	0	0	0	0	0	0	0	0
ENSMUSG00000102135	0	10	12	2	0	2	3	2	0	10	13	8	2	8	2	0	2	0	0	2	0	8	0	0
ENSMUSG00000103282	0	0	0	0	0	0	0	0	0	0	0	0	0	0	0	0	0	0	0	0	0	0	0	0
ENSMUSG00000102534	0	0	0	0	0	0	0	0	0	0	0	0	0	0	0	0	0	0	0	0	0	0	0	0
ENSMUSG00000102213	0	0	0	0	0	0	0	0	0	0	0	0	0	0	0	0	0	0	0	0	0	0	0	0
ENSMUSG00000103629	0	0	0	1	0	0	0	0	0	1	0	0	0	0	0	0	0	0	0	0	0	0	0	0
ENSMUSG00000051285	3390	3156	3252	3286	2743	2833	3045	3115	2517	3657	5952	2521	3574	3493	2791	4799	2871	3252	3961	2941	2875	4890	3815	3351
ENSMUSG00000098201	0	2	0	0	0	2	0	0	0	0	0	0	2	0	0	0	0	0	4	0	0	6	0	2
ENSMUSG00000103509	264	122	270	280	180	241	278	144	264	286	83	181	246	235	216	316	147	256	282	187	264	289	171	215
ENSMUSG00000048538	8	16	6	6	4	14	0	10	8	11	4	6	12	10	8	2	4	10	12	6	12	10	10	16
ENSMUSG00000103709	0	0	0	0	0	0	0	0	0	0	0	0	0	0	0	0	0	0	0	0	0	0	0	0
ENSMUSG00000077244	0	0	0	0	0	0	0	0	0	0	0	0	0	0	0	0	0	0	0	0	0	0	0	0
ENSMUSG00000102768	0	0	0	0	0	0	0	0	0	0	0	0	0	0	0	0	0	0	0	0	0	0	0	0
ENSMUSG00000097797	24	0	0	6	2	2	25	7	4	1	0	14	1	10	6	11	2	6	7	14	8	6	0	6
ENSMUSG00000103498	0	0	0	0	0	0	0	0	0	0	0	0	0	0	0	0	0	0	0	0	0	0	0	0
ENSMUSG00000103067	0	0	0	0	0	0	0	0	0	0	0	0	0	0	0	0	0	0	0	0	0	0	0	0
ENSMUSG00000102320	0	0	0	0	0	0	0	0	0	0	0	0	0	0	0	0	0	0	0	0	0	0	0	0
ENSMUSG00000104226	0	0	0	0	0	0	0	0	0	0	0	0	0	0	0	0	0	0	0	0	0	0	0	0
ENSMUSG00000103903	0	0	0	0	0	0	0	0	0	0	0	0	0	0	0	0	0	0	0	0	0	0	0	0
ENSMUSG00000103557	0	0	0	0	0	0	0	0	0	0	0	0	0	0	0	0	0	0	0	0	0	0	0	0
ENSMUSG00000025909	1	225	0	0	307	4	0	336	0	0	364	0	0	8	0	1	70	1	0	30	6	0	50	1
ENSMUSG00000102647	0	10	0	0	2	0	0	2	0	0	0	0	0	0	0	0	2	0	0	0	0	0	0	0
ENSMUSG00000086235	0	0	0	2	0	2	0	1	0	0	2	0	2	0	0	0	0	0	0	0	2	2	0	0
ENSMUSG00000102253	0	0	0	0	0	0	0	0	0	0	0	0	0	0	0	0	0	0	0	0	0	0	0	0
ENSMUSG00000093970	0	0	0	0	0	0	0	0	0	0	0	0	0	0	0	0	0	0	0	0	0	0	0	0
ENSMUSG00000103884	0	0	0	0	0	0	0	0	0	0	0	0	0	0	0	0	0	0	0	0	0	0	0	0
ENSMUSG00000084353	0	0	6	0	0	0	4	2	0	4	0	4	0	2	2	0	4	3	0	8	0	2	5	2
ENSMUSG00000103933	6	12	12	5	10	16	6	13	0	1	10	24	0	9	14	7	4	8	20	5	0	8	0	6
ENSMUSG00000076135	8	0	2	5	2	8	0	5	4	3	0	0	0	7	8	1	1	3	18	0	8	0	2	10
ENSMUSG00000086195	0	0	0	0	0	0	0	0	0	0	0	0	0	0	0	0	0	0	0	0	0	0	0	0
ENSMUSG00000104504	0	0	0	0	0	0	0	0	0	0	0	0	0	0	0	0	0	0	0	0	0	0	0	0
ENSMUSG00000066693	0	0	0	0	2	0	0	0	0	2	0	0	0	0	0	0	0	0	0	0	0	0	0	0
ENSMUSG00000102316	0	0	0	0	0	0	0	1	0	0	0	1	0	0	0	0	0	0	0	0	0	2	0	1
ENSMUSG00000103819	0	0	0	0	0	0	0	0	0	0	0	0	0	0	0	0	0	0	0	0	0	0	0	0
ENSMUSG00000102871	0	0	0	0	0	0	0	0	0	0	0	0	0	0	0	0	0	0	0	0	0	0	0	0
ENSMUSG00000101571	11	0	4	0	0	2	0	0	0	0	0	0	0	2	0	0	0	2	0	0	0	6	0	1
ENSMUSG00000104428	0	0	0	0	0	0	1	0	0	0	0	0	0	0	0	0	0	0	0	0	0	0	0	0
ENSMUSG00000102272	2	0	0	0	0	0	0	0	0	0	0	0	0	0	0	0	0	0	0	0	0	0	0	0
ENSMUSG00000065625	0	0	0	0	0	0	0	0	0	0	0	0	0	0	0	0	0	0	0	0	0	1	0	0
ENSMUSG00000103411	0	0	0	10	0	0	2	0	14	0	0	0	5	1	4	10	3	0	1	0	0	4	0	0
ENSMUSG00000061024	1608	2376	663	1454	3194	893	1582	2800	624	1645	1662	848	1744	2374	804	2194	2314	972	2037	2234	853	2027	1590	942
ENSMUSG00000025911	2093	131	282	1141	211	287	1175	195	242	2249	151	358	2353	96	261	2811	117	293	2892	88	348	2885	93	360
ENSMUSG00000079671	37	26	9	49	46	7	24	37	16	38	37	4	30	29	17	16	36	17	38	22	6	34	44	4
ENSMUSG00000081441	12	0	2	3	0	3	14	4	2	15	0	1	2	0	5	18	2	1	13	6	10	12	2	2
ENSMUSG00000067879	0	6	0	4	4	2	0	4	0	0	0	2	0	2	0	0	6	0	0	1	3	0	20	0
ENSMUSG00000099827	0	0	0	0	0	0	0	0	0	0	0	0	0	0	0	0	0	0	0	0	0	0	0	0
ENSMUSG00000025912	204	426	187	173	292	177	289	444	230	298	710	188	124	462	125	210	506	182	169	368	197	196	388	171
ENSMUSG00000045210	2067	2699	2351	1819	2202	1646	2038	2291	2133	2209	4103	2109	1848	3233	1865	2265	2577	2238	1949	2602	2030	2538	3284	2418
ENSMUSG00000097893	15	8	0	0	4	8	14	2	0	12	0	10	19	4	2	24	1	5	8	5	10	14	0	14
ENSMUSG00000025915	305	558	358	273	444	434	206	455	350	359	918	454	325	755	476	339	662	503	310	670	489	334	1011	523
ENSMUSG00000046334	0	0	0	0	2	0	6	4	2	0	0	0	4	2	0	0	0	0	0	0	0	0	0	0
ENSMUSG00000088916	0	0	0	0	0	0	0	0	0	0	0	0	0	0	0	0	0	0	1	0	0	0	0	0
ENSMUSG00000046101	14	10	14	13	9	18	8	14	8	14	8	3	17	19	2	0	14	10	9	20	6	5	8	19
ENSMUSG00000098234	749	1550	1029	725	1742	875	814	1542	730	868	2233	795	732	1615	804	833	1376	857	849	1416	832	761	1707	714
ENSMUSG00000093178	5	0	3	6	5	1	4	0	7	0	4	4	1	2	2	5	5	2	1	0	6	4	0	6
ENSMUSG00000099032	24	94	30	30	100	20	12	97	46	20	86	32	16	57	26	18	86	34	14	22	2	40	42	17
ENSMUSG00000104025	0	2	0	0	0	0	0	1	0	0	0	0	0	0	0	2	0	2	0	0	0	0	0	0
ENSMUSG00000025916	0	0	0	1	0	0	0	2	0	6	0	0	4	0	0	0	0	0	2	2	0	0	0	0
ENSMUSG00000087199	0	0	0	0	0	0	0	0	0	0	0	0	0	0	0	0	0	0	0	0	0	0	0	0
ENSMUSG00000095780	0	0	0	0	0	0	0	0	0	0	0	0	0	0	0	0	0	0	1	0	0	0	0	0
ENSMUSG00000025917	2574	2491	2205	2212	1994	2231	2546	2244	1800	2692	1923	2578	2181	2181	2080	2596	1925	2309	2870	1753	2221	2625	1806	2342
ENSMUSG00000056763	1205	1573	1334	1027	1819	1181	1341	1724	1203	1269	2342	1063	1163	2118	1152	1500	1666	1367	1040	1777	1307	1279	1751	1204
ENSMUSG00000102356	0	0	0	0	0	0	0	0	4	0	0	0	1	6	5	0	0	2	0	0	0	2	2	6
ENSMUSG00000102638	33	40	40	50	20	40	59	33	68	74	100	22	80	59	35	41	30	50	52	60	59	70	42	55
ENSMUSG00000067851	3028	2992	3520	2663	3340	3005	3071	3310	3421	3258	4965	3233	2396	3806	3271	3126	3190	3499	2587	3424	3133	3030	4173	3463
ENSMUSG00000088153	4	0	0	3	3	0	1	7	11	0	0	1	3	2	0	0	1	1	5	8	2	0	0	5
ENSMUSG00000102556	1	0	0	2	8	4	0	2	6	6	0	0	2	0	0	0	0	0	6	0	2	2	10	0
ENSMUSG00000042501	0	9	12	12	9	12	6	7	22	16	0	0	5	12	0	0	0	0	12	0	0	3	8	0
ENSMUSG00000103810	0	0	0	0	0	0	0	0	0	0	0	0	0	0	0	0	0	0	0	0	0	0	0	0
ENSMUSG00000083422	0	0	0	0	0	0	0	0	0	0	0	0	0	0	0	0	0	0	0	0	0	0	0	0
ENSMUSG00000094979	0	0	0	0	0	0	0	0	0	0	0	0	0	0	0	0	0	0	0	0	0	0	0	0
ENSMUSG00000081417	0	0	0	0	0	0	0	0	0	0	0	0	0	0	0	0	0	0	0	0	0	0	0	0
ENSMUSG00000103448	0	0	0	0	0	0	0	0	0	0	0	0	0	0	0	0	0	0	0	0	0	0	0	0
ENSMUSG00000100212	0	0	0	0	0	0	0	0	0	0	0	0	0	0	0	0	0	0	0	0	0	0	0	0
ENSMUSG00000100648	0	2	0	0	0	2	0	0	0	0	0	0	0	1	0	0	0	8	0	0	0	0	0	0
ENSMUSG00000088585	0	0	0	0	0	0	0	0	0	0	0	0	0	0	0	0	0	0	0	0	0	0	0	0
ENSMUSG00000048960	136	232	317	344	166	394	258	224	271	218	396	318	178	227	478	242	247	306	104	331	457	179	308	400
ENSMUSG00000077318	0	0	0	0	0	0	0	0	0	0	0	0	0	0	0	0	0	0	0	0	0	0	0	0
ENSMUSG00000101827	0	0	0	0	0	0	0	0	0	0	0	0	0	0	0	0	0	0	0	0	0	0	0	0
ENSMUSG00000103494	0	0	0	0	0	0	0	0	0	0	0	0	0	0	0	0	0	0	0	0	0	0	0	0
ENSMUSG00000057715	2	0	0	4	2	0	12	0	2	20	0	0	10	0	0	4	4	2	4	2	0	24	16	0
ENSMUSG00000103825	0	0	0	0	0	0	0	0	0	0	0	0	0	0	0	0	0	0	0	0	0	0	0	0
ENSMUSG00000099845	0	0	0	0	0	0	0	0	0	0	0	0	0	0	0	0	0	0	0	0	0	0	0	0
ENSMUSG00000103561	0	0	0	0	0	0	0	0	0	0	0	0	0	0	0	0	0	0	0	0	0	0	2	0
ENSMUSG00000101610	2	0	0	6	0	0	0	4	2	0	7	1	0	3	0	0	4	2	0	2	0	0	15	2
ENSMUSG00000093864	0	0	0	0	0	0	0	0	0	0	0	0	0	0	0	0	0	0	0	0	0	0	0	0
ENSMUSG00000098555	0	0	0	0	0	0	0	0	0	0	0	0	0	0	0	0	0	0	0	0	0	0	0	0
ENSMUSG00000097628	0	0	0	0	0	0	0	0	1	2	0	0	0	0	0	0	0	0	0	0	0	0	0	2
ENSMUSG00000098163	0	0	0	0	0	0	0	0	0	0	0	0	0	0	0	0	0	0	0	0	0	0	0	0
ENSMUSG00000097171	0	0	0	0	0	0	0	0	0	0	0	0	0	0	0	0	0	0	0	0	0	0	0	0
ENSMUSG00000101314	0	0	0	0	0	0	0	0	0	0	0	0	0	0	0	0	0	0	0	0	0	0	0	0
ENSMUSG00000016918	2103	4384	9396	1728	3513	8040	2092	3872	8031	1900	5036	7380	809	3145	6976	1106	3130	8174	928	3235	7889	1030	3146	8854
ENSMUSG00000025938	158	512	40	66	697	70	84	448	30	78	652	14	26	755	4	30	537	11	22	681	12	58	634	24
ENSMUSG00000104518	0	0	0	0	0	0	0	0	0	0	0	0	0	0	0	0	0	0	0	0	0	0	0	0
ENSMUSG00000069620	0	0	0	0	0	0	0	0	0	0	0	0	0	0	0	0	0	0	0	0	0	0	0	0
ENSMUSG00000099498	0	0	0	0	0	0	0	0	0	0	0	1	0	0	0	0	0	0	0	0	0	0	0	0
ENSMUSG00000042414	0	0	0	0	0	0	0	0	0	6	0	0	0	0	0	0	0	0	0	0	0	8	4	0
ENSMUSG00000005886	3065	3648	3040	3128	3582	2610	3225	3992	3018	3708	4224	2839	3174	4203	2775	3942	4008	3151	3391	3913	3010	3929	4015	3659
ENSMUSG00000103506	4	4	4	1	0	2	0	4	5	12	0	8	0	7	0	2	2	8	6	4	1	16	0	8
ENSMUSG00000103495	3	0	0	0	0	2	8	0	4	0	0	6	0	0	0	0	0	0	0	0	2	0	0	0
ENSMUSG00000099183	1	0	0	0	0	0	0	0	4	0	0	0	0	0	0	0	0	0	0	0	0	0	0	0
ENSMUSG00000102639	0	0	0	0	0	4	0	0	0	0	0	0	0	0	0	2	0	0	2	0	0	0	0	6
ENSMUSG00000104170	2	2	0	0	5	2	0	2	0	0	0	0	0	3	4	0	0	2	0	0	6	0	0	0
ENSMUSG00000087782	0	0	0	1	1	0	0	0	0	1	0	0	1	0	0	1	0	0	0	0	0	0	2	0
ENSMUSG00000103085	12	0	4	10	0	10	2	18	34	25	0	0	10	6	10	4	18	2	14	14	8	22	10	4
ENSMUSG00000102664	14	0	7	3	12	12	16	5	14	6	0	12	14	2	26	2	2	0	10	6	12	0	2	10
ENSMUSG00000101476	0	2	10	8	0	1	0	0	1	2	0	1	0	0	4	0	0	0	4	0	0	6	0	0
ENSMUSG00000101171	0	2	0	4	0	2	0	0	0	0	0	0	0	0	0	0	0	0	0	0	0	0	0	0
ENSMUSG00000025935	3116	3435	4802	3003	3364	3953	3282	3215	3856	3243	5732	4444	2907	4593	4272	3675	3622	4962	3238	3364	4331	3921	4864	4945
ENSMUSG00000025937	1637	1329	1280	1220	1078	977	1455	1326	1017	1998	2159	1226	1640	1293	1159	2235	1081	1156	2196	1158	1095	2428	1423	1255
ENSMUSG00000102982	35	18	28	28	2	16	12	20	12	38	0	36	20	14	11	26	17	16	16	17	37	11	7	14
ENSMUSG00000067813	0	0	0	0	0	0	0	0	0	0	0	6	0	0	0	0	0	8	0	0	0	0	0	0
ENSMUSG00000077368	0	0	0	0	0	0	0	0	0	0	0	0	0	0	0	0	0	0	0	0	0	0	0	0
ENSMUSG00000097711	4	2	12	0	0	2	0	0	8	0	0	0	0	0	0	2	0	0	0	0	0	0	2	2
ENSMUSG00000102166	1	0	0	0	0	0	0	0	0	0	0	0	0	0	0	0	0	0	0	0	0	0	0	0
ENSMUSG00000089358	0	0	0	0	0	0	0	0	0	0	0	0	0	0	0	0	0	0	0	0	0	0	0	0
ENSMUSG00000104209	0	0	0	0	0	0	0	0	0	0	0	0	0	0	0	0	0	0	0	0	0	0	0	0
ENSMUSG00000025932	663	156	169	403	50	100	536	78	114	508	278	80	84	147	30	278	74	134	180	95	49	124	123	37
ENSMUSG00000095853	0	0	0	0	0	2	8	0	0	0	0	1	0	0	0	0	0	0	0	0	0	0	0	0
ENSMUSG00000102588	0	0	0	0	0	0	0	0	0	0	0	0	0	0	0	0	0	0	0	0	0	0	0	0
ENSMUSG00000054493	0	0	0	0	2	0	0	2	0	0	0	0	0	0	0	0	3	0	0	6	0	0	0	0
ENSMUSG00000025930	1	8	0	3	13	0	0	15	0	0	0	0	0	14	0	0	2	0	0	6	0	0	14	0
ENSMUSG00000103492	0	0	0	0	0	0	0	0	0	0	0	0	0	0	0	0	0	0	0	0	0	0	0	0
ENSMUSG00000081201	6	0	2	4	0	2	0	0	0	4	0	0	0	8	10	8	1	6	2	8	4	0	4	3
ENSMUSG00000082193	18	24	44	18	16	20	24	13	12	16	2	34	14	18	15	20	34	22	16	24	14	22	10	6
ENSMUSG00000032769	0	0	0	0	0	0	0	12	1	2	0	0	0	4	0	0	0	0	0	0	0	0	0	0
ENSMUSG00000088159	0	0	0	0	0	0	0	0	0	0	0	0	0	0	0	0	0	0	0	0	0	0	0	0
ENSMUSG00000073737	2	0	0	0	12	0	0	2	8	0	2	6	0	6	5	0	4	6	2	7	0	2	0	0
ENSMUSG00000092083	0	0	0	0	0	0	0	4	0	0	0	0	0	0	0	0	0	0	2	0	0	0	0	0
ENSMUSG00000102937	0	0	0	0	0	0	0	0	0	0	0	0	0	0	0	0	0	0	0	0	0	0	0	0
ENSMUSG00000104149	2	0	0	0	0	0	0	0	0	0	0	0	0	0	0	0	0	0	0	0	0	0	0	8
ENSMUSG00000088829	0	0	0	0	0	0	0	0	0	0	0	0	0	0	0	0	0	0	0	0	0	0	0	0
ENSMUSG00000077377	0	0	0	0	0	0	0	0	0	0	0	0	0	0	0	0	0	0	0	0	0	0	0	0
ENSMUSG00000101652	0	0	0	0	0	0	0	0	0	0	0	0	0	0	0	0	0	0	0	0	0	0	0	0
ENSMUSG00000100814	0	0	0	0	0	0	0	0	0	0	0	0	0	0	0	0	0	0	0	0	0	0	0	0
ENSMUSG00000025925	286	250	473	323	326	449	308	304	386	288	589	357	220	318	324	344	242	407	299	266	441	361	322	441
ENSMUSG00000104379	15	27	26	77	15	13	36	15	12	42	0	7	41	2	8	42	1	25	33	11	14	35	3	10
ENSMUSG00000032719	269	106	96	601	125	134	335	122	100	296	38	61	231	112	47	351	123	66	277	102	47	372	91	62
ENSMUSG00000088943	0	0	0	0	0	0	0	0	0	0	0	0	1	0	0	0	0	0	0	0	0	0	0	0
ENSMUSG00000100652	0	0	0	0	0	0	0	0	0	0	0	0	0	0	0	0	0	0	0	0	0	4	0	0
ENSMUSG00000067795	4	6	0	6	4	4	0	4	0	2	0	6	2	4	0	2	1	0	2	0	0	12	0	0
ENSMUSG00000043716	30901	33169	33686	31159	32833	32498	31418	31706	27765	31823	39504	35337	27990	32412	29112	32600	28784	33621	34627	27582	30354	34974	32169	30911
ENSMUSG00000025921	1921	719	1038	3235	1138	1075	2201	821	1038	2090	708	1038	1708	817	836	2003	819	1052	1913	766	997	1903	546	1161
ENSMUSG00000104165	0	0	0	8	4	0	0	4	0	0	0	0	0	0	0	0	0	0	8	0	0	0	0	0
ENSMUSG00000100868	4	0	0	0	0	0	0	2	0	0	0	0	2	2	0	0	2	2	0	0	0	0	0	0
ENSMUSG00000025920	874	1125	785	579	851	577	941	1082	538	714	1374	710	528	812	532	715	712	598	769	747	535	875	892	634
ENSMUSG00000089982	4	0	0	0	0	0	0	0	0	0	0	0	4	0	0	0	0	0	0	0	0	0	0	0
ENSMUSG00000025939	1750	1984	2206	1724	1965	1753	1908	2111	1827	2126	3421	2096	1704	1880	1824	2246	1873	1980	1950	1630	1837	2128	2528	2010
ENSMUSG00000102457	8	10	8	20	8	0	0	10	8	16	0	6	14	15	22	1	6	14	16	0	8	14	6	6
ENSMUSG00000079658	1710	3397	1456	1516	2828	1575	1654	3378	1490	1732	4385	1761	1427	2868	1580	1658	2838	1679	1549	2599	1729	1417	2834	1613
ENSMUSG00000097744	0	3	0	0	8	0	1	0	0	2	0	4	0	4	0	1	2	0	8	4	0	12	8	0
ENSMUSG00000100959	0	7	0	0	1	0	8	3	0	2	14	0	8	4	0	0	4	0	0	13	0	2	3	0
ENSMUSG00000025940	2131	4804	1357	1829	4183	1088	2045	4695	1110	2533	4846	1255	1834	3293	1337	2423	3482	1217	2569	3397	1258	2461	4194	1277
ENSMUSG00000025779	75	137	184	97	136	117	166	147	94	88	276	183	69	129	101	132	115	104	122	105	123	86	223	143
ENSMUSG00000100093	0	0	0	0	0	0	0	0	0	0	0	0	0	0	0	0	0	0	0	0	0	0	0	0
ENSMUSG00000091020	4	0	16	0	4	0	0	8	6	2	0	0	0	6	8	0	4	0	0	2	6	0	4	2
ENSMUSG00000101640	0	0	0	0	0	0	0	0	0	0	0	0	0	0	0	0	0	0	0	0	0	0	0	0
ENSMUSG00000104133	0	0	0	0	0	0	0	0	0	0	0	0	0	0	0	0	0	0	0	0	0	0	0	0
ENSMUSG00000042686	1057	467	340	556	581	230	939	578	308	581	400	179	82	213	73	95	292	93	210	311	90	234	213	148
ENSMUSG00000100110	0	0	0	0	0	0	0	0	0	0	0	0	0	0	0	0	0	0	0	0	0	0	0	0
ENSMUSG00000025777	35	16	22	2	8	16	30	12	22	68	20	36	20	6	20	44	8	28	32	20	24	54	18	15
ENSMUSG00000099899	0	0	0	0	0	0	0	0	0	0	0	0	0	0	0	0	0	0	0	0	0	0	0	0
ENSMUSG00000100272	0	0	0	0	0	0	0	0	0	0	0	0	0	0	0	0	0	0	0	0	0	0	0	0
ENSMUSG00000100398	0	0	0	0	0	0	0	0	0	0	0	0	0	0	0	0	0	0	2	2	0	0	0	0
ENSMUSG00000101589	2	0	2	6	4	0	2	0	4	2	0	2	2	0	0	0	4	2	6	0	2	4	2	4
ENSMUSG00000102048	0	0	0	0	0	0	0	0	0	0	0	0	0	0	0	0	0	0	0	0	0	0	0	0
ENSMUSG00000089534	0	0	0	0	0	0	0	0	0	0	0	0	0	0	0	0	0	0	0	0	0	0	0	0
ENSMUSG00000067780	3692	186	12284	3295	266	7792	3636	166	8320	3501	393	10880	4232	226	8651	3910	267	11512	3197	168	8852	4244	153	11152
ENSMUSG00000100053	31	0	25	12	0	34	19	0	19	21	0	38	26	0	8	30	0	17	6	1	13	29	0	26
ENSMUSG00000085125	24	0	12	10	0	10	9	0	0	8	0	20	33	0	9	18	0	8	23	0	6	19	0	10
ENSMUSG00000025776	1180	2	780	644	6	579	922	16	419	1052	0	729	1972	15	467	1204	18	620	989	17	535	1305	22	555
ENSMUSG00000099895	2	0	2	0	0	2	5	0	8	4	0	1	7	0	1	7	0	5	4	0	3	9	0	1
ENSMUSG00000100554	0	0	0	0	0	0	0	0	0	6	0	0	0	0	0	0	0	0	2	0	0	0	0	0
ENSMUSG00000099473	0	0	0	0	0	0	0	0	0	0	0	0	0	0	0	0	0	0	0	0	0	0	0	0
ENSMUSG00000099591	0	0	0	0	0	0	0	0	0	0	0	0	0	0	0	0	0	0	0	0	0	0	0	0
ENSMUSG00000102001	0	0	0	0	0	0	0	0	0	0	0	0	0	0	0	0	0	0	0	0	0	0	0	0
ENSMUSG00000101717	0	0	0	0	0	0	0	0	0	0	0	0	0	0	0	0	0	0	0	0	0	0	0	0
ENSMUSG00000025774	0	0	0	0	0	0	0	0	0	0	0	0	0	0	0	0	0	0	0	0	0	0	0	0
ENSMUSG00000070977	0	0	0	0	0	0	0	0	0	0	0	0	0	0	0	0	0	0	0	0	0	0	0	0
ENSMUSG00000073735	0	0	0	0	0	0	0	0	0	0	0	0	0	0	0	0	0	0	0	0	0	0	0	0
ENSMUSG00000067773	0	0	0	0	0	0	0	0	0	0	0	0	0	0	0	0	0	0	0	0	0	0	0	0
ENSMUSG00000101685	0	0	0	0	0	0	0	0	0	0	0	0	0	0	0	0	0	0	0	0	0	0	0	0
ENSMUSG00000101738	0	0	0	0	0	0	0	0	0	0	0	0	0	0	0	0	0	0	0	0	0	0	0	0
ENSMUSG00000101306	0	0	0	0	0	0	0	0	0	0	0	0	0	0	0	0	0	0	0	0	0	0	0	0
ENSMUSG00000088800	0	0	0	0	0	0	0	0	0	0	0	0	0	0	0	0	0	0	0	0	0	0	0	0
ENSMUSG00000101644	0	0	0	0	0	0	0	0	0	0	0	0	0	0	0	0	0	0	0	0	0	0	0	0
ENSMUSG00000099433	0	0	0	0	0	0	0	0	0	0	0	0	0	0	0	0	0	0	0	0	0	0	0	0
ENSMUSG00000089787	0	0	0	0	0	0	0	0	0	0	0	0	0	0	0	0	0	0	0	0	0	0	0	0
ENSMUSG00000042596	0	0	0	0	0	0	0	0	0	0	0	0	0	0	0	0	0	2	4	0	0	0	0	0
ENSMUSG00000100720	0	0	0	2	0	0	2	0	1	0	0	0	0	0	0	0	2	0	4	0	2	0	1	0
ENSMUSG00000025927	20	22	0	58	10	2	42	6	4	74	0	2	8	2	0	15	12	0	16	4	0	0	14	2
ENSMUSG00000100538	0	0	0	0	0	0	0	0	0	0	0	0	0	0	0	0	0	0	0	0	0	0	0	0
ENSMUSG00000101117	0	0	0	0	0	0	0	0	0	0	0	0	0	0	0	0	0	0	0	0	0	0	0	0
ENSMUSG00000100204	2	0	0	2	0	0	0	0	0	0	0	0	0	4	2	0	0	4	0	0	0	0	2	6
ENSMUSG00000084668	0	0	0	0	0	0	0	0	0	0	0	0	0	0	0	0	0	0	0	0	0	0	0	0
ENSMUSG00000102597	0	0	0	0	0	0	0	0	0	0	0	0	0	0	0	0	0	0	0	0	0	0	0	0
ENSMUSG00000077860	0	0	0	0	0	0	0	0	0	0	0	0	0	0	0	0	0	0	0	0	0	0	0	0
ENSMUSG00000043760	89	28	130	27	5	67	103	4	95	38	92	90	0	12	4	0	4	12	20	11	22	12	5	42
ENSMUSG00000104095	0	0	0	0	0	0	0	0	0	0	0	0	0	0	0	0	0	0	0	0	0	0	0	0
ENSMUSG00000089914	0	0	0	0	0	0	0	0	0	0	0	0	0	0	0	0	0	0	0	0	0	0	0	0
ENSMUSG00000090142	2	0	6	10	0	2	0	0	8	4	0	6	0	0	0	2	2	0	0	4	0	0	14	2
ENSMUSG00000070175	0	0	0	0	0	0	0	0	0	0	0	0	0	0	0	0	0	0	0	0	0	0	0	0
ENSMUSG00000065559	0	0	0	0	0	0	0	0	0	0	0	0	0	0	0	0	0	0	0	0	0	0	0	0
ENSMUSG00000099906	1853	266	986	754	80	285	1552	141	501	1129	164	449	81	44	24	134	29	34	405	132	159	253	125	124
ENSMUSG00000065480	0	0	0	0	0	0	0	0	0	0	0	0	0	0	0	0	0	0	0	0	0	0	0	0
ENSMUSG00000025929	0	0	0	0	0	0	0	0	0	0	0	0	0	0	0	0	0	0	0	0	0	0	0	0
ENSMUSG00000041872	0	0	6	0	0	2	0	0	0	0	0	4	0	0	0	0	1	0	0	0	0	0	0	0
ENSMUSG00000041859	634	618	831	558	471	1098	718	479	703	741	354	823	470	722	924	722	727	1088	626	508	861	695	527	748
ENSMUSG00000099714	0	0	0	0	0	0	0	0	0	0	0	0	0	0	0	0	0	0	0	0	0	0	0	0
ENSMUSG00000102121	0	0	0	0	0	0	0	0	0	0	21	0	0	0	1	0	0	0	0	0	0	0	0	0
ENSMUSG00000088858	0	0	0	0	0	0	0	0	0	0	0	0	0	0	0	0	0	0	0	0	0	0	0	0
ENSMUSG00000097934	0	6	0	2	0	5	2	3	2	3	20	23	2	12	14	1	14	8	6	2	4	3	0	19
ENSMUSG00000025931	458	1706	516	665	1512	378	774	1919	345	512	1382	336	238	1245	182	528	1560	430	268	1498	275	450	1318	336
ENSMUSG00000077314	0	0	0	0	0	0	0	0	0	0	0	0	0	0	0	0	0	0	0	0	0	0	0	0
ENSMUSG00000100929	0	0	0	0	2	0	0	0	0	2	0	4	0	0	0	2	2	0	18	2	6	0	0	0
ENSMUSG00000041809	142	207	332	153	217	226	110	199	258	145	276	280	200	171	204	199	196	285	146	182	228	232	235	248
ENSMUSG00000041779	768	1180	1955	1027	1322	2076	1028	1182	2213	912	842	1669	787	1078	1863	1134	1090	1900	665	865	1805	992	909	1973
ENSMUSG00000099971	0	2	4	2	0	0	0	0	0	0	0	0	0	0	0	0	0	2	0	0	0	0	0	0
ENSMUSG00000100819	25	0	1	4	6	6	4	3	1	17	12	1	3	3	3	5	1	0	7	6	0	0	0	2
ENSMUSG00000025933	168	347	175	235	430	171	242	546	197	234	308	190	237	329	174	278	346	226	262	320	187	263	395	254
ENSMUSG00000102633	0	1	0	0	5	9	0	1	2	2	0	0	0	0	0	4	4	10	4	0	6	0	8	0
ENSMUSG00000025934	74	8	2	65	2	13	49	15	0	73	0	7	41	2	5	76	15	0	115	20	0	60	16	0
ENSMUSG00000099343	0	0	0	0	0	0	0	0	0	0	0	0	2	0	0	1	0	0	0	0	0	0	0	7
ENSMUSG00000096375	0	0	0	0	0	0	0	0	0	0	2	2	0	2	0	0	0	0	6	2	0	0	0	0
ENSMUSG00000025936	0	0	0	0	0	0	0	0	3	0	0	0	0	0	0	0	0	0	0	0	0	0	0	0
ENSMUSG00000093963	0	0	0	0	0	0	0	0	0	0	0	0	0	0	0	0	0	0	0	0	0	0	0	0
ENSMUSG00000067750	2	0	0	0	0	0	0	0	0	0	0	0	0	0	0	0	2	0	0	0	0	0	0	0
ENSMUSG00000086194	0	0	0	0	0	0	0	0	0	0	0	0	0	0	0	0	0	0	0	0	0	0	0	0
ENSMUSG00000094436	0	0	0	0	0	0	0	0	0	0	0	0	0	0	0	0	0	0	0	0	0	0	0	0
ENSMUSG00000041722	0	0	0	0	0	0	0	0	0	0	0	0	0	0	0	0	0	0	0	0	0	0	0	0
ENSMUSG00000085507	0	0	0	0	0	2	0	0	0	0	0	0	0	0	0	0	0	0	0	0	0	0	0	0
ENSMUSG00000094926	0	0	0	0	0	0	0	0	0	0	0	6	0	0	0	0	0	0	0	0	0	0	0	0
ENSMUSG00000085079	0	0	0	4	0	0	0	0	0	0	0	0	0	0	0	0	0	0	0	0	0	3	0	0
ENSMUSG00000085679	0	0	0	0	0	0	0	0	0	0	0	0	0	0	0	0	0	0	0	0	0	0	0	0
ENSMUSG00000028033	122	18	145	150	10	103	100	10	146	128	0	124	112	20	154	212	12	157	134	12	90	88	0	134
ENSMUSG00000104138	0	0	2	0	0	0	0	0	0	0	0	0	0	0	0	0	2	0	2	0	0	0	0	0
ENSMUSG00000082935	12	16	12	18	14	4	16	6	12	16	10	12	2	22	10	18	8	2	18	6	16	14	8	24
ENSMUSG00000103748	0	0	0	0	0	0	2	0	0	0	0	0	0	0	0	0	0	0	4	0	0	2	0	0
ENSMUSG00000097109	0	0	0	0	0	0	0	0	0	0	0	0	0	0	0	0	0	0	0	0	0	0	0	0
ENSMUSG00000099692	0	0	0	0	0	0	0	0	0	0	0	0	0	0	0	0	0	0	0	0	0	0	0	0
ENSMUSG00000100418	0	0	0	0	0	0	0	0	0	0	0	0	0	0	0	0	0	0	0	0	0	0	0	0
ENSMUSG00000041670	4	53	0	4	63	3	5	76	0	13	9	0	2	26	1	2	38	6	2	21	0	0	32	2
ENSMUSG00000097642	0	0	0	0	0	0	0	0	0	0	0	0	0	0	0	0	0	0	0	0	0	0	0	0
ENSMUSG00000101468	0	0	0	0	0	0	0	0	0	0	0	0	0	0	0	0	0	0	0	0	0	0	0	0
ENSMUSG00000101227	0	0	0	0	0	0	0	0	0	0	0	0	0	0	0	0	0	0	0	0	0	0	0	0
ENSMUSG00000073730	0	0	0	0	0	0	0	0	0	0	0	0	0	0	0	0	0	0	0	0	0	0	0	0
ENSMUSG00000089553	0	0	0	0	0	0	0	0	0	0	0	0	0	0	0	0	0	0	0	0	0	0	0	0
ENSMUSG00000102766	0	0	0	0	0	2	0	1	0	0	0	1	0	2	1	0	1	0	1	3	0	0	0	0
ENSMUSG00000065405	0	0	0	0	0	0	0	0	1	0	0	0	2	0	0	0	0	2	0	0	0	0	0	0
ENSMUSG00000097970	15	10	19	2	9	12	13	9	10	25	0	20	17	6	8	14	16	11	19	5	9	28	7	5
ENSMUSG00000065567	0	0	0	0	0	0	0	0	0	0	0	0	0	0	0	0	0	0	0	0	0	0	0	0
ENSMUSG00000100775	2	0	1	0	0	3	0	0	2	10	0	1	3	0	12	0	0	4	2	0	0	6	0	4
ENSMUSG00000101226	0	0	0	0	0	0	0	0	0	0	0	0	0	0	0	6	0	0	0	0	0	0	0	0
ENSMUSG00000026158	338	418	492	323	334	497	256	368	389	339	458	484	355	244	552	546	270	575	356	294	588	526	262	555
ENSMUSG00000097920	0	0	0	0	0	0	0	0	0	0	0	0	0	0	0	0	0	0	0	0	0	0	0	0
ENSMUSG00000099503	0	0	0	0	0	0	0	0	0	0	0	0	0	0	0	0	1	0	2	0	0	0	0	0
ENSMUSG00000026156	26	43	26	36	24	31	46	42	34	21	48	24	31	54	21	63	37	41	36	39	26	84	58	60
ENSMUSG00000026155	940	1357	858	948	1301	941	1015	1175	925	1038	1900	930	969	1612	777	1308	1498	1145	1160	1299	932	1119	1413	814
ENSMUSG00000026154	402	592	327	352	560	404	371	675	307	362	396	451	427	547	378	369	485	413	467	443	468	363	339	491
ENSMUSG00000102495	0	0	1	0	1	0	0	0	0	0	0	0	0	2	0	6	1	0	0	4	0	0	0	0
ENSMUSG00000026153	1604	2143	2109	1413	1966	1624	1679	2163	1927	1711	4251	1846	1342	3176	1870	1771	2402	1933	1313	2295	1886	1859	3218	1966
ENSMUSG00000102398	14	8	2	2	8	2	2	6	0	0	0	0	6	16	2	12	6	0	0	4	0	0	0	8
ENSMUSG00000097670	0	0	0	0	0	0	0	0	0	0	0	0	0	0	0	0	0	0	0	0	0	0	0	0
ENSMUSG00000026147	76	0	110	4	2	242	28	1	93	149	0	196	3644	0	2397	867	0	743	425	0	481	772	0	868
ENSMUSG00000026141	437	34	59	126	14	24	288	24	22	231	40	12	17	35	0	36	26	0	67	8	0	73	24	6
ENSMUSG00000077463	0	0	0	0	0	0	0	0	0	0	0	0	0	0	0	0	0	0	0	0	0	0	0	0
ENSMUSG00000099997	10	10	10	6	1	2	8	4	2	10	0	6	2	6	0	0	4	2	2	2	2	10	0	2
ENSMUSG00000100131	317	268	183	181	201	80	224	221	105	353	757	138	250	362	166	352	267	122	359	221	67	561	474	139
ENSMUSG00000067736	88	67	30	58	75	18	51	67	38	88	146	31	49	87	46	73	62	35	97	87	31	138	119	43
ENSMUSG00000101939	49	30	7	18	25	7	16	32	27	60	40	28	37	34	18	43	51	30	60	44	18	50	41	14
ENSMUSG00000101111	490	546	334	306	441	208	474	466	236	522	1117	365	446	657	302	592	445	237	758	482	276	749	848	229
ENSMUSG00000100862	586	618	370	426	463	212	468	486	272	737	1762	369	620	766	345	603	522	305	757	535	267	957	1044	279
ENSMUSG00000102070	923	925	514	506	796	326	722	812	416	957	2141	575	825	1173	490	916	852	420	1099	847	382	1275	1351	459
ENSMUSG00000101249	410	534	282	246	361	143	356	390	180	462	1476	258	318	682	239	483	417	196	499	478	191	658	818	216
ENSMUSG00000073725	2221	3170	2485	1991	2879	1748	2262	2823	1839	2399	4360	2234	1829	3887	2137	2288	3093	2323	1932	2972	2273	2325	3737	2442
ENSMUSG00000100808	0	0	0	0	0	0	0	0	0	0	0	0	0	0	0	0	0	0	0	0	0	0	0	0
ENSMUSG00000100483	0	0	0	0	0	0	0	0	0	0	0	0	0	0	0	0	0	0	0	0	0	0	0	0
ENSMUSG00000100450	1	0	6	0	0	0	2	0	0	0	0	0	4	4	0	0	0	0	0	0	0	6	2	0
ENSMUSG00000099392	0	0	0	0	0	0	0	0	0	0	0	0	0	0	0	0	0	0	0	0	0	0	0	0
ENSMUSG00000033569	2	0	0	0	0	0	2	0	0	0	0	0	2	0	0	0	0	2	0	0	0	0	0	0
ENSMUSG00000080849	0	0	0	0	0	0	0	0	0	0	0	0	0	3	0	0	2	0	0	0	1	0	0	0
ENSMUSG00000104257	0	0	0	0	0	0	0	0	0	0	0	0	0	0	0	0	0	0	0	0	0	0	0	0
ENSMUSG00000096866	0	0	0	0	0	0	0	0	0	0	0	0	0	0	0	0	0	0	0	0	0	0	0	0
ENSMUSG00000102296	0	0	0	0	0	0	0	0	0	0	0	0	0	0	0	0	0	0	0	0	0	0	0	0
ENSMUSG00000103209	0	0	0	0	0	0	0	0	0	0	0	0	0	0	0	0	0	0	0	0	0	0	0	0
ENSMUSG00000104027	0	0	0	0	0	0	1	0	0	0	0	0	0	0	0	0	0	0	0	0	0	0	0	0
ENSMUSG00000102407	0	0	0	0	0	0	0	0	0	0	0	0	0	0	0	0	0	0	0	0	0	0	0	0
ENSMUSG00000103214	0	0	0	0	0	0	0	0	0	0	0	0	0	0	0	0	0	0	0	0	0	0	0	0
ENSMUSG00000104100	0	0	0	0	0	0	0	0	0	0	0	0	0	0	0	0	0	0	0	0	0	0	0	0
ENSMUSG00000084740	0	0	0	0	0	0	0	0	0	0	0	0	0	0	0	0	0	0	0	0	0	0	0	0
ENSMUSG00000103889	0	0	0	0	0	0	0	0	0	0	0	0	0	0	0	0	0	0	0	0	0	0	0	0
ENSMUSG00000101301	0	0	0	0	0	0	0	0	0	0	0	0	0	0	0	0	0	0	0	0	0	0	0	0
ENSMUSG00000104221	0	0	0	0	0	0	0	0	0	0	0	0	0	0	0	0	0	0	0	0	0	0	0	0
ENSMUSG00000102250	0	0	0	0	0	0	0	0	0	0	0	0	0	0	0	0	0	0	0	0	0	0	0	0
ENSMUSG00000102317	0	0	0	0	0	0	0	0	0	0	0	0	0	0	0	0	0	0	0	0	0	0	0	0
ENSMUSG00000103563	0	0	0	0	0	0	0	0	0	0	0	0	0	0	0	0	0	0	0	0	0	0	0	0
ENSMUSG00000102465	0	0	0	0	0	0	0	0	0	0	0	0	0	0	0	0	0	0	0	0	0	0	0	0
ENSMUSG00000102659	0	0	6	0	0	0	0	0	2	0	0	0	0	6	0	0	0	0	4	0	0	0	14	0
ENSMUSG00000103924	0	0	0	0	0	0	0	0	0	0	0	0	0	0	0	0	0	0	0	0	0	0	0	0
ENSMUSG00000104132	0	0	0	0	0	0	0	0	0	0	0	0	0	0	0	0	0	0	0	0	0	0	0	0
ENSMUSG00000102747	0	0	0	0	0	0	0	0	0	0	0	0	0	0	0	1	0	0	0	0	0	0	0	0
ENSMUSG00000102386	0	0	0	0	2	0	0	0	0	0	0	0	0	0	0	0	0	0	4	0	3	4	4	4
ENSMUSG00000103004	0	0	0	0	0	0	0	0	0	0	0	0	0	0	0	0	0	0	0	0	0	0	0	0
ENSMUSG00000104516	0	0	0	0	0	0	0	0	0	0	0	0	0	0	0	0	0	0	0	0	0	0	0	0
ENSMUSG00000101618	0	0	0	0	0	0	0	0	0	0	0	0	0	0	0	0	0	0	0	0	0	0	0	0
ENSMUSG00000099458	0	0	0	0	0	0	0	0	0	0	0	0	0	0	0	0	0	0	0	0	0	0	0	0
ENSMUSG00000101524	0	0	0	0	0	0	0	0	0	0	0	0	0	0	0	0	0	0	0	0	0	0	0	0
ENSMUSG00000088111	0	0	0	0	0	0	0	0	0	0	0	0	0	0	0	0	0	0	0	0	0	0	0	0
ENSMUSG00000073722	0	0	0	0	0	0	0	0	0	0	0	0	0	0	0	0	0	0	0	0	0	0	0	0
ENSMUSG00000095256	0	0	0	0	0	0	0	0	0	0	0	0	0	0	0	0	0	0	0	0	0	0	0	0
ENSMUSG00000100310	0	0	0	0	0	0	0	0	0	0	0	0	0	0	0	0	0	0	0	0	0	0	0	0
ENSMUSG00000101514	2	0	0	0	0	0	0	0	0	0	0	0	1	0	0	0	0	0	4	0	0	0	0	0
ENSMUSG00000101033	0	0	0	0	0	0	0	0	0	0	0	0	0	0	0	0	0	0	0	0	0	0	0	0
ENSMUSG00000101372	5	0	0	4	0	6	0	0	0	0	0	5	0	2	0	0	0	0	0	1	2	0	2	0
ENSMUSG00000103241	0	0	0	0	0	0	0	0	0	0	0	0	0	0	0	0	0	0	0	0	0	0	0	0
ENSMUSG00000086240	24	4	14	33	18	8	2	13	4	6	0	30	18	2	6	35	4	28	10	16	12	22	10	16
ENSMUSG00000048411	0	0	0	0	0	0	0	0	0	0	0	0	0	0	0	0	0	0	0	0	0	0	0	0
ENSMUSG00000081557	0	0	0	2	0	0	0	0	2	0	0	0	0	0	0	0	0	0	2	0	0	0	0	0
ENSMUSG00000058590	0	0	0	0	0	0	0	0	0	0	0	0	0	0	0	0	0	0	0	0	0	0	0	0
ENSMUSG00000101235	0	0	0	0	0	0	0	0	0	0	0	0	0	0	0	0	0	0	0	0	0	0	0	0
ENSMUSG00000064433	0	0	0	0	0	0	0	0	0	0	0	0	0	0	0	0	0	0	0	0	0	0	0	0
ENSMUSG00000080625	0	0	0	0	0	0	0	0	0	0	0	0	0	0	0	0	0	0	0	0	0	0	0	0
ENSMUSG00000080391	0	0	0	0	0	0	0	0	0	0	0	0	0	0	0	0	0	0	0	0	0	0	0	0
ENSMUSG00000099257	0	0	0	0	0	0	0	0	0	0	0	0	0	0	0	0	0	0	0	0	0	0	0	0
ENSMUSG00000099492	30	32	52	22	30	24	38	18	30	30	102	68	24	52	56	40	44	26	38	14	24	30	44	38
ENSMUSG00000101726	0	0	0	0	0	0	0	0	0	0	0	0	0	0	0	0	0	0	0	0	0	0	0	0
ENSMUSG00000096829	0	0	0	0	0	0	0	0	0	0	0	0	0	0	0	0	0	0	0	0	0	0	0	0
ENSMUSG00000098883	0	0	0	0	0	0	0	0	0	0	0	0	0	0	0	0	0	0	0	0	0	0	0	0
ENSMUSG00000053185	0	0	0	0	0	0	0	0	0	0	0	0	0	0	0	0	0	0	0	0	0	0	0	0
ENSMUSG00000100261	0	2	0	0	0	0	0	2	0	10	0	2	4	0	0	0	0	4	2	0	0	0	2	0
ENSMUSG00000101180	0	0	0	0	0	0	0	0	0	0	0	0	2	0	0	0	0	0	0	0	0	0	2	0
ENSMUSG00000048874	3612	2796	4132	3658	2880	3989	3562	2956	4008	3572	4590	3621	3196	3742	4244	3984	2832	4398	3621	3051	4274	4247	3624	4779
ENSMUSG00000103783	6	4	0	0	4	8	2	2	10	4	0	14	0	12	0	0	6	4	0	1	4	0	0	4
ENSMUSG00000104315	12	2	12	12	14	4	4	8	13	2	20	2	4	4	2	0	4	0	6	0	6	6	22	8
ENSMUSG00000026064	1730	1812	1530	1624	1414	1270	1657	1588	1313	1968	2189	1623	1754	1978	1258	2464	1721	1306	2040	1590	1321	2452	2209	1494
ENSMUSG00000086151	0	0	0	0	0	0	0	0	0	0	0	0	0	0	0	0	0	0	0	0	0	4	0	0
ENSMUSG00000086726	0	0	0	0	0	0	0	0	0	0	0	0	0	0	0	0	0	0	2	0	0	0	0	0
ENSMUSG00000087346	0	0	0	0	0	0	0	0	0	0	0	0	0	0	0	0	0	0	0	0	0	0	0	0
ENSMUSG00000100371	11	0	0	0	0	0	0	0	0	0	0	0	1	0	0	0	0	0	2	0	0	0	0	0
ENSMUSG00000100237	0	0	0	0	0	0	0	0	0	0	0	0	0	0	0	0	0	0	0	0	0	0	0	0
ENSMUSG00000098529	0	0	0	0	0	0	0	0	0	0	0	0	0	0	0	0	0	0	0	0	0	0	0	0
ENSMUSG00000086727	0	0	0	0	0	0	0	1	0	0	0	0	0	0	0	0	0	0	0	0	0	0	0	0
ENSMUSG00000100910	0	0	0	0	0	0	0	0	0	2	0	0	0	0	0	0	0	0	0	0	0	0	0	0
ENSMUSG00000099796	0	0	0	0	0	0	0	0	0	0	0	0	0	0	0	0	0	0	0	0	0	0	0	0
ENSMUSG00000050217	0	0	0	0	0	0	0	0	0	0	0	0	0	0	0	0	0	0	0	0	0	0	2	0
ENSMUSG00000026063	0	0	0	0	0	0	0	0	0	0	0	0	0	0	0	0	0	0	0	0	0	0	0	0
ENSMUSG00000077664	0	0	0	0	0	0	0	0	0	0	0	0	0	0	0	0	0	0	0	0	0	0	0	0
ENSMUSG00000100205	0	0	0	0	0	0	0	0	0	0	0	0	0	0	0	0	0	0	0	0	0	0	0	0
ENSMUSG00000100592	0	0	0	0	0	0	0	0	0	0	0	0	0	0	0	0	0	0	0	0	0	0	0	0
ENSMUSG00000094215	0	0	0	0	0	0	0	0	0	0	0	0	0	0	0	0	0	0	0	0	0	0	0	0
ENSMUSG00000101093	0	0	0	0	0	0	0	0	0	0	0	0	0	0	0	0	0	0	0	0	0	0	0	0
ENSMUSG00000070960	4	4	10	1	0	4	0	6	6	0	4	8	4	6	0	4	0	0	0	0	0	2	2	8
ENSMUSG00000088620	0	0	0	0	0	0	0	0	0	0	0	0	0	0	0	0	0	0	0	0	0	0	0	0
ENSMUSG00000082159	0	0	0	0	0	0	0	0	0	0	0	0	0	0	0	0	0	0	0	0	0	0	0	0
ENSMUSG00000026058	0	0	0	0	0	1	1	0	0	0	0	0	0	0	0	0	0	0	0	0	0	0	0	0
ENSMUSG00000064688	0	0	0	0	0	0	0	0	0	0	0	0	0	0	0	0	0	0	0	0	0	0	0	0
ENSMUSG00000103482	0	0	0	0	0	0	0	0	0	0	0	0	0	0	0	0	0	0	0	0	0	0	0	0
ENSMUSG00000104498	0	0	0	0	0	0	0	0	0	0	0	0	0	0	0	0	0	0	0	0	0	0	0	0
ENSMUSG00000104313	0	0	0	0	0	0	0	0	0	0	0	0	0	0	0	0	0	0	0	0	0	0	0	0
ENSMUSG00000102865	0	0	0	1	0	4	0	0	0	0	0	0	0	0	0	0	1	0	0	0	2	0	0	0
ENSMUSG00000102321	0	0	0	0	0	0	0	0	0	0	0	0	0	0	0	0	0	0	0	0	0	0	0	0
ENSMUSG00000091318	6	8	4	0	4	10	6	6	12	6	26	4	8	8	2	20	4	4	10	4	2	10	4	12
ENSMUSG00000089489	0	0	0	0	0	0	0	0	0	0	0	0	0	0	0	0	0	0	0	0	0	0	0	0
ENSMUSG00000104433	0	0	0	0	0	0	0	0	0	0	0	0	0	0	0	0	0	0	0	0	0	0	0	0
ENSMUSG00000089395	0	0	0	0	0	0	0	0	0	0	0	0	0	0	0	0	0	0	0	0	0	0	0	0
ENSMUSG00000102926	0	0	0	2	0	0	0	2	2	0	0	2	0	0	1	0	0	0	0	0	0	4	1	0
ENSMUSG00000100497	0	0	0	0	0	0	0	0	0	0	0	0	0	0	0	0	0	0	0	0	0	0	0	0
ENSMUSG00000102917	0	0	0	0	0	0	0	0	0	0	0	0	0	0	0	0	0	0	0	0	0	0	0	0
ENSMUSG00000100481	0	0	4	0	0	0	0	2	0	0	2	0	0	0	4	0	0	0	0	0	0	0	0	0
ENSMUSG00000100590	0	0	0	0	0	0	0	0	0	0	0	0	0	0	0	0	0	0	0	0	0	0	0	0
ENSMUSG00000088750	0	0	0	0	0	0	0	0	0	0	0	0	0	0	0	0	0	0	0	0	0	0	0	0
ENSMUSG00000104230	0	0	0	0	0	0	0	0	0	0	0	0	0	0	0	0	0	0	0	0	0	0	0	0
ENSMUSG00000101754	0	0	0	0	0	0	0	0	0	0	0	0	0	0	0	0	0	0	0	0	0	0	0	0
ENSMUSG00000065223	0	0	0	0	0	0	0	0	0	0	0	0	0	0	0	0	0	0	0	0	0	0	0	0
ENSMUSG00000100318	0	0	0	0	0	0	0	0	0	0	0	0	0	0	0	0	0	0	0	0	0	0	0	0
ENSMUSG00000101612	0	0	0	0	0	0	0	0	0	0	0	0	0	0	0	0	0	0	0	0	0	0	0	0
ENSMUSG00000065260	0	0	0	0	0	0	0	0	0	0	0	0	0	0	0	0	0	0	0	0	0	0	0	0
ENSMUSG00000026134	370	547	611	374	541	493	384	480	424	448	799	527	390	536	532	462	517	513	346	469	474	652	512	544
ENSMUSG00000101682	0	2	0	0	4	0	0	2	7	0	0	0	0	0	0	4	2	0	4	0	0	0	0	0
ENSMUSG00000102714	0	0	0	0	0	6	0	1	0	4	0	0	0	0	0	0	0	0	0	0	0	0	0	1
ENSMUSG00000102093	0	0	0	0	0	0	0	0	0	0	0	0	0	0	0	0	0	2	0	0	0	0	0	0
ENSMUSG00000103746	2	50	26	10	18	10	12	39	0	19	60	12	21	29	10	13	38	17	8	18	6	10	20	0
ENSMUSG00000102198	0	2	0	0	0	0	0	6	0	0	0	0	0	0	1	1	0	0	0	0	0	0	0	0
ENSMUSG00000004768	1016	1273	1394	1178	1166	1224	1239	1161	1253	1315	1236	1279	1148	1254	1344	1313	1092	1435	1201	1134	1261	1494	1180	1377
ENSMUSG00000042215	509	714	716	371	823	527	540	784	499	407	1048	500	240	616	405	361	711	543	387	564	442	321	587	407
ENSMUSG00000103072	0	1	2	2	7	0	3	1	2	0	26	0	0	1	0	8	1	0	0	0	0	0	4	0
ENSMUSG00000042197	1925	1392	2070	1651	1191	1737	1919	1173	2023	1788	1873	1911	1636	1572	1856	2016	1359	2164	1674	1306	1940	2172	1292	2167
ENSMUSG00000081402	0	2	6	14	4	2	3	18	4	0	0	4	12	2	12	4	4	10	0	4	6	0	2	20
ENSMUSG00000042182	32	32	44	30	11	26	42	22	50	72	68	65	40	22	34	44	12	54	40	24	35	46	8	42
ENSMUSG00000104416	0	0	0	0	0	0	0	0	2	0	0	0	0	0	0	0	0	0	0	0	0	0	0	0
ENSMUSG00000026131	874	906	1132	852	699	727	982	788	987	1064	1693	749	875	1058	1041	917	823	818	648	817	923	971	1083	1134
ENSMUSG00000103888	0	0	0	0	0	0	0	0	0	0	0	0	0	0	0	0	0	0	0	0	0	0	0	0
ENSMUSG00000103596	0	0	0	0	0	0	0	0	0	0	0	0	0	0	0	0	0	0	0	0	0	0	0	0
ENSMUSG00000099382	0	0	0	0	0	0	0	0	0	0	0	0	0	0	0	0	0	0	0	0	0	0	0	0
ENSMUSG00000084506	0	0	0	0	0	0	0	0	0	0	0	0	0	0	0	0	0	0	0	0	0	0	0	0
ENSMUSG00000103364	4	4	0	0	0	6	8	2	0	0	6	2	4	2	1	2	2	0	0	2	5	9	2	4
ENSMUSG00000103405	0	0	0	0	0	0	0	0	0	0	0	0	0	0	0	0	0	0	0	0	0	0	0	0
ENSMUSG00000096992	34	23	38	31	2	44	14	19	28	24	8	0	9	24	23	8	8	15	16	16	23	10	22	22
ENSMUSG00000104475	392	298	407	682	184	486	612	245	564	680	374	542	748	734	580	828	414	652	506	652	619	860	471	659
ENSMUSG00000103001	2	0	0	5	10	6	5	2	12	2	0	0	6	0	8	0	0	0	2	0	6	0	0	0
ENSMUSG00000104397	0	0	0	0	0	0	0	0	0	0	0	0	0	0	0	0	1	0	0	0	0	0	0	0
ENSMUSG00000102839	0	0	0	0	0	0	0	0	0	0	0	0	0	1	0	0	0	2	0	0	0	0	0	0
ENSMUSG00000101206	0	0	0	0	0	0	0	0	0	0	0	0	0	0	0	0	0	0	0	0	0	0	0	0
ENSMUSG00000101462	42	9	52	75	14	31	22	26	44	57	0	21	39	30	30	98	17	51	54	24	32	31	10	73
ENSMUSG00000102336	377	30	258	284	62	271	336	113	292	353	152	289	252	89	310	388	44	310	326	74	264	375	85	259
ENSMUSG00000092852	0	0	0	0	0	0	0	0	0	0	0	0	0	0	0	0	0	0	0	0	0	0	0	0
ENSMUSG00000042111	759	780	636	492	732	821	780	763	579	508	688	532	579	747	508	624	765	718	674	711	611	550	648	559
ENSMUSG00000101711	0	0	0	0	0	0	1	0	0	2	0	0	0	0	1	0	0	0	0	2	0	0	0	1
ENSMUSG00000026127	1264	1971	858	1248	1861	1045	1292	1818	937	1428	1961	890	1156	2220	905	1421	1937	1099	1378	1657	1033	1462	1635	1113
ENSMUSG00000026126	6	2	11	4	1	11	2	0	0	0	36	4	4	2	8	6	3	12	0	2	5	6	4	3
ENSMUSG00000100280	0	0	0	0	0	0	0	0	3	0	0	0	0	0	0	2	0	0	4	4	0	0	0	0
ENSMUSG00000101223	0	0	0	0	0	0	0	0	2	0	0	0	0	0	0	0	0	0	0	0	0	0	0	0
ENSMUSG00000026125	0	0	0	0	0	0	0	0	0	0	0	0	0	0	0	0	0	0	0	0	0	0	0	0
ENSMUSG00000101116	0	0	0	0	0	0	0	0	0	0	0	0	0	0	0	0	0	0	0	0	0	0	0	0
ENSMUSG00000026124	0	0	0	0	0	0	0	0	0	0	0	0	0	0	0	0	0	0	0	0	0	0	0	0
ENSMUSG00000101803	0	0	0	0	0	0	0	0	0	0	0	0	0	1	0	0	0	0	0	0	0	0	0	0
ENSMUSG00000037529	0	0	0	0	0	0	0	0	0	0	0	0	0	0	0	0	0	0	0	0	0	0	0	0
ENSMUSG00000045815	0	0	0	0	0	0	0	0	0	0	0	0	0	0	0	0	0	0	0	0	0	0	0	0
ENSMUSG00000045174	0	0	0	0	0	0	0	0	0	0	0	0	0	0	0	0	0	0	0	0	0	0	0	0
ENSMUSG00000100524	0	0	0	0	0	0	0	0	0	0	0	0	0	0	0	0	0	0	0	0	0	0	0	0
ENSMUSG00000102499	0	0	0	0	0	0	0	0	0	0	0	0	0	0	0	0	0	0	0	0	0	0	0	0
ENSMUSG00000103521	0	0	0	0	0	0	0	0	0	0	0	0	0	0	0	0	0	0	0	0	0	0	0	0
ENSMUSG00000104098	0	0	0	0	0	0	0	0	0	0	0	0	0	0	0	0	0	0	0	0	0	0	0	0
ENSMUSG00000037509	97	36	136	151	43	181	154	55	132	146	4	124	95	35	101	93	51	183	76	28	182	82	32	181
ENSMUSG00000104492	0	0	0	0	0	0	0	0	0	0	0	0	0	0	0	0	0	0	0	0	0	0	0	0
ENSMUSG00000102537	0	0	0	0	0	0	0	0	0	0	0	0	0	0	0	0	0	0	0	0	0	0	5	0
ENSMUSG00000102612	0	0	0	0	0	0	0	0	0	0	0	0	0	0	0	0	0	0	0	0	0	0	0	0
ENSMUSG00000104002	5	16	5	0	7	2	19	4	13	7	0	16	12	2	6	9	16	4	11	11	5	4	10	6
ENSMUSG00000037503	5844	4986	6517	6387	4953	6409	6450	5120	6237	6554	4633	5949	5828	5784	6205	7594	5216	7425	6126	5119	6518	6736	4957	6798
ENSMUSG00000104358	61	5	35	22	36	47	45	20	39	57	38	37	22	13	20	33	25	94	31	52	53	21	42	38
ENSMUSG00000026123	1129	3260	1238	1058	3308	903	1270	3828	951	1380	2568	1026	853	2657	791	1044	2848	978	890	2652	880	998	2556	916
ENSMUSG00000103716	0	0	0	0	0	0	0	0	0	0	0	0	0	0	0	0	0	0	0	0	0	0	0	0
ENSMUSG00000103548	0	0	0	0	0	0	2	0	4	0	0	2	0	0	2	0	0	3	0	2	4	4	10	6
ENSMUSG00000103760	0	0	0	0	0	0	0	0	2	0	0	0	0	0	0	0	0	1	0	0	0	0	0	0
ENSMUSG00000103997	0	0	0	0	0	0	0	0	0	0	0	0	0	0	0	0	0	0	0	0	0	0	0	0
ENSMUSG00000077231	0	0	0	0	0	0	0	0	0	0	0	0	0	0	0	0	0	0	0	0	0	0	0	0
ENSMUSG00000104417	0	0	0	0	0	0	0	0	0	0	0	0	0	0	2	0	0	0	0	0	0	0	0	0
ENSMUSG00000064601	0	0	0	0	0	0	0	0	0	0	0	0	0	0	0	0	0	0	0	0	0	0	0	0
ENSMUSG00000101714	2	2	0	0	0	0	0	0	0	0	0	0	0	0	0	0	0	0	0	0	3	0	0	0
ENSMUSG00000102531	2	0	16	10	0	8	10	0	0	22	0	2	6	0	0	14	0	3	6	0	8	0	0	0
ENSMUSG00000103096	0	0	0	0	0	0	0	0	0	0	0	0	0	0	0	0	0	0	0	0	0	0	0	0
ENSMUSG00000102279	4	0	0	4	0	0	0	0	0	2	0	0	1	0	0	2	0	2	9	0	0	0	0	0
ENSMUSG00000103708	0	0	0	0	0	0	0	0	0	0	0	0	0	0	0	0	0	0	0	0	0	0	0	0
ENSMUSG00000104201	0	0	0	0	0	0	0	0	0	0	0	0	0	0	0	0	0	0	0	0	0	0	0	0
ENSMUSG00000102434	2	0	0	2	0	10	6	0	3	6	0	3	4	0	0	3	0	12	0	0	6	3	0	1
ENSMUSG00000045216	4649	2362	3525	5451	2406	4391	5108	2508	4064	4371	1061	3756	4882	2193	3080	5676	2489	4637	4640	2247	3566	5459	1494	3807
ENSMUSG00000104523	0	0	0	0	0	0	0	0	0	0	0	0	0	0	0	0	0	0	0	0	0	0	0	0
ENSMUSG00000102202	39	31	39	73	37	28	48	75	59	36	79	66	23	72	42	39	74	44	47	39	30	76	62	31
ENSMUSG00000037470	4979	8702	5893	4922	8225	5241	5678	8098	5569	5338	10033	4955	4140	9489	5174	4948	9055	6067	4506	8088	5148	5002	9276	5543
ENSMUSG00000098752	2	0	0	0	0	0	0	0	0	0	0	0	0	0	0	0	0	0	0	0	0	0	0	0
ENSMUSG00000047180	30	6	8	8	8	4	0	3	0	8	0	0	0	4	0	0	0	2	8	5	16	0	4	0
ENSMUSG00000037447	586	541	675	673	583	861	623	495	765	696	392	734	574	444	694	674	471	787	649	569	640	728	350	759
ENSMUSG00000102762	17	0	0	0	13	12	7	0	6	14	0	0	13	2	6	1	4	2	6	5	8	9	10	4
ENSMUSG00000010453	3498	2265	3020	3479	2448	2909	3304	2338	2899	3687	1813	2753	3411	2883	2832	4188	2571	3186	3347	2403	2980	3957	1941	3031
ENSMUSG00000098680	0	0	0	0	0	0	0	0	0	0	0	0	0	0	0	0	0	0	0	0	0	0	0	0
ENSMUSG00000037432	194	315	136	208	319	159	180	366	156	177	352	133	158	398	139	233	319	158	190	297	123	233	248	207
ENSMUSG00000001143	1787	1577	1590	1543	1768	1392	1685	1882	1573	1910	1720	1469	1962	1977	1209	2207	1788	1549	1954	1661	1383	2277	1865	1489
ENSMUSG00000037408	382	573	297	369	514	432	331	517	413	443	396	314	356	557	438	478	545	401	334	449	367	394	402	351
ENSMUSG00000104316	0	2	8	6	0	10	0	4	6	0	0	0	0	14	0	0	12	2	0	2	0	10	0	2
ENSMUSG00000001138	1538	951	1060	1542	908	1497	1354	980	1155	1443	329	1211	1514	1088	1380	1661	904	1593	1584	1040	1464	1483	752	1591
ENSMUSG00000102845	0	0	0	0	0	0	0	0	0	0	0	0	0	0	0	0	0	0	0	0	0	0	0	0
ENSMUSG00000067653	88	30	23	57	57	45	47	35	45	44	5	29	10	25	32	22	32	29	21	42	23	34	27	22
ENSMUSG00000103661	0	0	0	0	0	0	0	0	0	0	0	0	0	0	0	0	0	0	0	0	0	0	0	0
ENSMUSG00000079610	384	276	247	281	287	310	412	320	284	265	123	307	194	226	331	248	244	403	238	254	366	232	172	295
ENSMUSG00000026121	966	911	1082	1196	880	1486	1288	902	1186	874	456	1056	629	920	1213	943	902	1534	834	887	1245	699	684	1190
ENSMUSG00000087589	35	16	29	44	22	62	51	27	57	36	0	48	30	12	43	31	12	44	45	16	51	64	16	78
ENSMUSG00000046337	10	26	4	30	15	11	12	0	6	14	18	20	20	0	1	7	0	21	23	4	12	3	0	17
ENSMUSG00000089906	0	2	0	0	0	0	0	0	0	0	0	0	0	0	0	0	2	0	0	0	2	0	0	6
ENSMUSG00000077939	0	0	0	0	0	0	0	0	0	0	0	0	0	0	0	0	0	0	0	0	0	0	0	0
ENSMUSG00000061518	3734	3067	1382	3111	4144	2089	2787	4611	1168	3301	2372	1590	3996	3073	1294	4467	3170	2028	5260	3776	1774	4149	2487	1228
ENSMUSG00000037351	4208	7450	4272	3928	8188	4670	3979	7298	4066	3788	2904	4050	3460	7541	3779	4474	6847	4987	3884	6921	4229	3813	5977	4288
ENSMUSG00000102416	1	5	4	6	2	0	0	4	0	0	0	0	9	1	0	6	1	3	2	8	0	0	0	0
ENSMUSG00000104237	0	0	0	0	0	0	0	0	0	0	0	0	0	0	0	6	0	0	0	0	0	0	0	0
ENSMUSG00000026117	40	64	11	11	51	10	40	32	2	35	56	10	0	16	0	0	24	2	6	34	8	14	10	10
ENSMUSG00000097291	0	0	0	0	0	5	0	0	0	0	0	0	0	0	0	0	0	0	0	0	0	0	0	0
ENSMUSG00000026116	4331	4197	3752	5007	4316	3675	4430	4370	3816	4473	4437	3267	4347	4953	3719	5302	4251	4342	4376	4215	3752	5024	4172	3813
ENSMUSG00000103016	0	0	0	1	0	2	0	4	0	0	0	0	0	2	0	0	1	0	1	0	1	0	0	2
ENSMUSG00000102930	0	0	0	0	3	0	0	0	5	4	0	0	6	1	0	2	0	0	4	0	1	4	2	2
ENSMUSG00000103159	0	0	0	2	2	4	6	2	2	0	0	0	0	4	0	2	2	0	8	2	6	9	3	3
ENSMUSG00000080054	0	4	20	6	8	4	2	2	14	12	12	12	0	26	4	2	4	9	0	4	4	18	14	4
ENSMUSG00000095944	0	0	0	0	0	0	0	0	0	0	0	0	0	0	0	0	0	0	0	0	0	0	0	0
ENSMUSG00000050122	12	0	4	8	12	10	2	0	8	6	0	4	6	8	4	10	0	0	2	6	0	0	0	0
ENSMUSG00000103603	0	0	0	0	0	0	0	0	0	0	0	0	0	0	0	0	0	0	0	0	0	0	0	0
ENSMUSG00000026114	0	0	0	0	4	0	0	0	0	0	0	0	0	0	0	0	0	0	0	0	0	0	0	0
ENSMUSG00000102231	0	0	0	0	0	0	0	0	0	0	0	0	0	0	0	0	0	0	0	0	0	0	0	0
ENSMUSG00000026113	870	750	807	835	737	756	858	837	930	918	571	744	639	807	752	897	714	973	601	617	759	972	730	827
ENSMUSG00000086064	0	2	0	0	0	0	0	0	5	0	0	0	0	0	0	0	1	0	0	0	2	0	0	4
ENSMUSG00000102879	0	0	0	0	0	0	0	0	0	0	0	0	0	0	0	0	0	0	0	0	1	0	0	0
ENSMUSG00000026112	3906	5492	4306	3616	5070	3130	3989	5628	3278	4348	6564	3906	3394	5795	3370	4593	5284	3600	4167	5144	3286	4524	6502	3733
ENSMUSG00000026111	1381	1286	1225	1340	1357	1475	1230	1353	1258	1379	1066	1491	1328	1340	1330	1532	1239	1476	1524	1162	1323	1393	1043	1500
ENSMUSG00000026110	464	428	444	395	349	430	335	392	321	545	782	364	906	358	544	706	340	442	553	361	360	868	468	403
ENSMUSG00000103948	2	0	0	0	0	6	3	0	0	0	0	0	0	0	0	2	0	0	0	2	2	0	0	4
ENSMUSG00000087233	0	0	0	0	0	0	0	0	0	0	0	0	0	0	0	0	0	0	0	0	0	0	0	0
ENSMUSG00000026090	15	2	6	2	2	0	14	8	10	2	0	0	0	0	0	6	0	2	0	0	4	4	0	0
ENSMUSG00000089767	0	0	0	0	0	0	0	0	0	0	0	0	0	0	0	0	0	0	0	0	0	0	0	0
ENSMUSG00000104365	0	0	0	0	0	0	0	0	0	0	0	0	0	0	0	0	0	0	0	0	0	0	0	0
ENSMUSG00000102650	0	0	0	0	0	0	0	0	0	0	0	0	0	0	0	0	0	0	0	0	0	0	0	0
ENSMUSG00000060771	526	253	417	497	206	292	536	236	400	552	411	503	403	337	414	541	237	481	447	273	414	764	467	451
ENSMUSG00000097268	0	0	0	0	4	4	8	2	0	0	0	0	0	4	6	0	2	0	0	6	2	12	2	0
ENSMUSG00000037216	165	108	105	106	104	85	159	111	76	188	189	102	124	138	142	228	95	117	189	114	96	210	101	135
ENSMUSG00000026088	453	278	675	309	327	499	391	315	465	449	316	753	304	356	502	409	346	679	447	333	655	437	354	550
ENSMUSG00000026087	2490	2387	1677	2185	2231	1720	2201	2346	1348	2482	2383	1678	2080	2359	1320	2782	2054	1522	2877	1896	1530	2664	2103	1483
ENSMUSG00000061584	0	0	0	0	0	0	0	0	0	0	0	0	0	0	0	0	2	0	0	0	0	0	0	0
ENSMUSG00000087374	0	0	0	0	0	0	0	1	1	0	0	0	0	0	0	0	0	0	0	0	0	0	0	0
ENSMUSG00000026085	0	0	0	0	0	0	0	0	0	0	0	0	0	0	0	0	0	0	0	0	0	0	0	0
ENSMUSG00000089141	0	0	0	0	0	0	0	0	0	0	0	0	0	0	0	0	0	0	0	0	0	0	0	0
ENSMUSG00000058407	2221	3482	2724	2150	2710	2006	2355	2955	2196	2768	4712	2633	2254	3093	2075	2841	2744	2338	2641	2482	2334	2705	3653	2420
ENSMUSG00000026083	4225	5309	4267	4401	4801	4802	4541	5059	4301	4811	7583	5167	4151	5718	4238	5442	5163	5506	4812	5006	4745	5196	5291	5553
ENSMUSG00000026082	791	711	696	618	656	562	663	666	655	868	839	606	641	828	734	823	630	652	631	628	631	874	730	800
ENSMUSG00000103804	18	24	35	16	15	11	25	32	26	19	40	33	10	45	15	13	17	10	15	25	9	19	24	15
ENSMUSG00000102716	0	0	0	0	0	0	0	0	0	0	0	0	0	0	0	0	0	0	0	0	0	0	0	0
ENSMUSG00000037138	4051	572	3706	4513	561	3426	3996	708	3436	4228	776	3431	4751	667	4798	5922	658	5794	4925	673	4439	5836	758	4938
ENSMUSG00000085391	2	1	6	3	0	7	9	3	16	9	8	2	13	4	2	7	4	2	14	2	26	0	0	4
ENSMUSG00000085280	0	0	1	0	0	6	14	0	0	0	0	4	14	0	2	8	0	5	0	0	6	2	0	10
ENSMUSG00000087131	7	0	0	4	0	6	0	0	2	5	0	2	8	9	0	2	0	6	0	2	5	8	0	17
ENSMUSG00000102984	0	0	0	0	0	0	2	0	0	0	0	0	0	0	0	0	0	0	0	0	2	3	0	0
ENSMUSG00000102541	0	0	0	0	0	0	0	0	0	0	0	0	0	0	0	0	0	0	0	0	0	0	0	0
ENSMUSG00000103531	0	0	0	0	0	0	0	0	0	0	0	0	0	0	0	0	0	0	0	0	0	0	0	0
ENSMUSG00000048814	365	46	93	484	50	104	306	52	84	453	54	64	380	74	80	571	50	64	539	60	68	626	66	92
ENSMUSG00000026080	58	237	112	106	236	86	107	204	84	100	222	140	58	322	86	110	238	87	102	234	103	110	302	84
ENSMUSG00000103647	1	0	0	0	0	0	0	0	0	0	0	0	0	0	0	0	0	0	0	4	0	0	0	0
ENSMUSG00000102447	0	0	0	0	0	0	0	0	0	0	0	0	0	0	0	0	0	0	0	0	0	0	0	0
ENSMUSG00000067604	0	2	0	0	2	0	0	0	0	0	0	0	0	2	0	0	8	2	0	0	0	0	8	2
ENSMUSG00000026078	1365	3296	1185	1613	3303	1851	1443	3181	1312	1459	3810	1798	1339	4142	1526	1487	3274	1991	1654	3405	1801	1372	2932	1709
ENSMUSG00000103046	116	104	79	95	164	103	119	139	97	150	185	104	112	230	108	124	179	101	122	109	131	133	125	99
ENSMUSG00000104188	0	0	0	0	0	0	0	0	0	0	0	0	0	0	0	0	0	0	0	0	0	0	0	0
ENSMUSG00000103182	0	0	0	0	0	0	0	0	0	0	0	0	0	0	0	0	0	0	0	0	0	0	0	0
ENSMUSG00000098833	0	0	0	0	0	0	0	0	0	0	0	0	0	0	0	0	0	0	0	0	0	0	0	0
ENSMUSG00000026077	146	18	248	103	89	265	116	18	254	95	64	174	64	43	156	138	39	113	108	28	180	134	42	171
ENSMUSG00000092553	0	0	0	0	0	0	0	0	0	0	0	1	0	0	0	0	0	0	0	0	0	0	0	0
ENSMUSG00000092563	0	0	2	2	0	0	0	0	4	0	0	6	0	6	0	0	0	0	0	0	0	0	8	2
ENSMUSG00000073702	13174	15158	13526	12237	17328	17102	13123	16284	11842	12569	15908	14616	11899	14352	12178	12882	14124	15466	14792	13653	13811	11995	12278	12514
ENSMUSG00000003134	456	146	100	233	134	54	338	165	110	299	130	55	93	113	51	180	85	18	164	83	52	84	101	67
ENSMUSG00000102607	0	0	0	0	0	0	0	0	0	0	0	0	0	0	0	0	0	0	4	0	0	0	0	0
ENSMUSG00000065629	0	0	0	0	0	0	0	0	0	0	0	0	0	0	0	0	0	0	0	0	0	0	0	0
ENSMUSG00000003135	1226	1325	905	1038	1318	1186	1010	1355	944	1170	1147	1059	925	1500	1025	1353	1214	1234	1071	1273	1072	996	1113	1159
ENSMUSG00000085894	29	58	12	15	83	28	35	47	20	20	0	12	5	51	23	47	76	40	42	27	33	37	63	35
ENSMUSG00000077704	6	7	1	4	13	7	7	10	4	9	19	4	6	10	5	15	10	8	5	8	5	2	2	3
ENSMUSG00000048234	1256	3452	1391	1213	5290	1517	1066	3780	1350	1259	2693	1350	1219	3182	1074	1696	3679	1444	1273	2541	1408	1305	2745	1564
ENSMUSG00000064936	4	5	1	7	4	5	0	3	0	9	26	0	0	2	0	2	2	3	0	14	2	0	1	4
ENSMUSG00000102471	2	0	0	2	0	0	0	0	0	0	0	0	0	0	0	0	0	0	0	0	4	0	0	0
ENSMUSG00000050967	8	3	0	2	1	0	6	0	0	12	18	0	4	8	0	4	10	0	0	15	0	21	8	0
ENSMUSG00000097083	0	6	0	0	0	0	0	0	0	9	0	0	0	0	0	0	0	0	0	0	0	0	0	0
ENSMUSG00000057173	38	6	38	24	6	7	34	0	43	26	0	4	17	2	12	4	4	14	12	3	6	12	4	27
ENSMUSG00000091937	0	0	0	0	0	0	0	0	0	0	0	0	0	0	0	0	0	0	0	0	0	0	0	0
ENSMUSG00000101634	0	0	0	0	0	0	0	0	0	0	0	0	0	0	0	0	0	0	0	0	0	0	0	0
ENSMUSG00000026074	12752	19688	10111	12674	22760	10231	12561	21453	9820	12543	22927	9397	12117	22866	9798	14678	22869	11585	12605	20248	9431	13069	19974	9960
ENSMUSG00000102985	4	0	0	6	0	0	2	0	0	0	0	0	2	0	0	0	0	0	0	0	0	6	0	0
ENSMUSG00000026073	88	12	6	112	39	33	134	25	19	47	14	43	24	18	0	26	54	19	32	18	14	17	46	16
ENSMUSG00000097899	5	0	10	4	2	5	0	1	13	12	0	2	2	0	14	0	2	8	6	0	0	6	0	2
ENSMUSG00000102975	0	0	0	0	0	0	0	0	0	0	0	0	0	0	0	0	0	0	0	0	0	0	0	0
ENSMUSG00000101749	0	0	0	0	0	0	0	0	0	0	0	0	0	0	0	0	0	0	0	0	0	0	0	0
ENSMUSG00000026072	5263	2488	8488	7836	4523	7281	6841	2977	8848	5194	3106	7419	2463	2559	5212	4713	2494	6850	3592	2091	5425	3718	2451	5954
ENSMUSG00000103560	34	2	32	26	25	45	38	4	76	7	0	13	27	6	29	6	5	20	16	4	41	20	12	46
ENSMUSG00000070942	556	404	881	886	547	1014	763	461	907	486	456	666	208	362	557	486	317	713	402	364	646	284	408	626
ENSMUSG00000103230	14	13	40	28	12	44	24	10	18	8	0	19	7	25	5	24	34	34	4	15	12	24	10	8
ENSMUSG00000026069	349	29720	13797	725	52743	11783	546	31734	13435	318	40571	18301	85	52930	18882	216	40839	18189	96	30255	19137	166	44365	24863
ENSMUSG00000026070	11	3	96	9	23	72	37	12	93	17	9	94	4	5	181	13	8	147	1	0	110	4	5	199
ENSMUSG00000026068	44	97	264	56	114	132	30	98	252	60	42	253	8	56	288	4	31	281	26	76	284	10	90	303
ENSMUSG00000104441	0	0	0	0	0	0	0	0	0	0	0	0	0	0	0	0	0	0	0	0	0	0	0	0
ENSMUSG00000026065	0	0	0	0	0	13	0	0	0	0	0	4	4	1	12	0	0	8	0	0	0	0	10	8
ENSMUSG00000102676	0	0	0	0	0	0	0	0	0	0	0	0	0	0	0	0	0	0	0	0	0	0	0	0
ENSMUSG00000026062	20	14	0	24	33	8	27	10	10	4	38	6	14	0	0	8	10	0	4	35	6	0	12	0
ENSMUSG00000103679	0	0	0	0	0	0	0	0	0	0	0	0	0	0	0	0	0	0	0	0	0	0	0	0
ENSMUSG00000103270	2	9	0	0	2	2	0	8	2	0	18	5	0	10	6	0	6	6	1	8	4	2	6	6
ENSMUSG00000041945	53	120	143	64	128	100	77	160	90	48	72	98	24	96	107	85	116	78	49	126	132	64	77	105
ENSMUSG00000079588	1069	431	664	486	153	158	978	210	475	624	310	324	112	136	26	218	74	44	388	242	131	322	182	91
ENSMUSG00000094136	0	0	0	0	0	0	0	0	0	0	0	0	0	0	0	0	0	0	0	0	0	0	0	0
ENSMUSG00000104072	0	0	0	0	0	0	0	0	0	0	0	0	0	0	0	0	0	0	0	0	0	0	0	0
ENSMUSG00000100185	0	0	0	0	0	0	0	0	0	0	0	0	0	0	0	0	0	0	0	0	0	0	0	0
ENSMUSG00000100832	0	0	0	0	0	0	0	0	0	0	0	0	0	0	0	0	0	0	0	0	0	0	0	0
ENSMUSG00000100178	0	0	0	0	0	0	0	0	0	0	0	0	0	0	0	0	0	0	0	0	0	0	0	0
ENSMUSG00000101877	0	0	0	0	0	0	0	0	0	0	0	0	0	0	0	0	0	0	0	0	0	0	0	0
ENSMUSG00000053640	0	0	0	0	0	0	0	0	0	0	0	0	0	0	0	0	0	0	2	0	0	0	0	0
ENSMUSG00000101919	0	0	0	0	0	0	0	0	0	0	0	0	0	0	0	0	0	0	0	0	0	0	0	0
ENSMUSG00000101299	5	2	0	0	4	0	0	0	0	0	0	0	3	0	0	6	0	8	2	0	0	2	0	0
ENSMUSG00000100180	0	0	0	0	0	0	0	0	0	0	0	0	0	0	0	0	0	0	0	0	0	0	0	0
ENSMUSG00000103106	0	0	0	0	0	0	0	0	0	0	0	0	0	0	0	0	0	0	0	0	0	0	0	0
ENSMUSG00000060424	47	15	12	23	4	9	19	8	12	27	0	16	61	12	17	38	16	21	31	23	11	27	29	13
ENSMUSG00000104199	0	0	0	0	0	0	0	0	0	0	0	0	0	0	0	0	0	0	0	0	0	0	0	0
ENSMUSG00000093436	21	2	8	2	0	12	2	0	2	9	0	4	12	2	13	6	1	1	13	2	3	4	3	5
ENSMUSG00000045515	1152	498	560	1092	506	781	1095	464	548	1298	570	758	1317	1083	671	1489	744	1002	1451	783	893	1187	652	796
ENSMUSG00000097063	15	0	38	15	6	10	15	8	17	5	18	4	15	25	15	30	5	9	12	0	18	15	7	12
ENSMUSG00000099784	0	0	16	0	0	0	0	0	0	0	0	0	0	0	0	0	0	0	0	0	0	0	0	0
ENSMUSG00000060679	1129	1044	976	1075	871	785	1159	1017	777	1250	932	798	1197	1016	762	1523	871	933	1327	724	815	1535	1019	893
ENSMUSG00000077448	3	1	0	0	0	0	0	6	2	0	0	0	0	0	0	0	0	0	2	1	0	1	0	0
ENSMUSG00000041907	14	4	6	20	6	14	8	4	8	8	18	6	0	8	4	10	24	10	6	14	16	12	24	10
ENSMUSG00000089088	0	0	0	0	0	0	0	0	0	0	0	0	0	0	0	0	0	0	0	0	0	0	0	0
ENSMUSG00000070939	1922	2193	1723	1803	2204	1530	2113	2046	1443	2140	2132	1352	1895	2807	1506	2567	2279	1707	1993	2375	1533	2186	2343	1590
ENSMUSG00000100269	5	0	1	0	4	0	4	0	0	0	0	0	0	1	0	0	0	0	0	0	0	0	0	0
ENSMUSG00000041878	29	4	12	14	4	8	0	6	5	4	32	13	27	3	16	4	0	11	18	12	21	40	4	2
ENSMUSG00000010290	1365	1278	1783	1259	1233	1328	1238	1446	1347	1644	1500	1676	1208	1421	1646	1540	1208	1532	1524	1215	1591	1675	1817	1789
ENSMUSG00000008136	4204	2960	6592	4316	2187	5792	4899	2637	4964	5231	2490	5781	4142	2334	4262	5248	2314	6203	4153	2124	5520	4667	2353	5126
ENSMUSG00000094497	0	2	2	2	4	0	0	0	2	0	0	12	10	0	0	0	2	2	4	0	0	0	8	6
ENSMUSG00000099576	0	0	0	4	0	2	0	0	2	2	0	0	0	0	0	0	0	0	4	0	0	4	0	0
ENSMUSG00000099694	0	0	4	0	0	0	0	0	0	0	0	0	0	0	0	0	0	0	0	0	0	0	0	0
ENSMUSG00000101923	0	0	0	0	0	0	0	0	0	0	0	0	0	0	0	0	0	0	0	0	0	0	0	0
ENSMUSG00000066877	2315	979	1479	1996	1186	1383	2326	1013	1607	2436	724	1410	2282	1304	1505	2622	1140	1882	2478	1170	1550	2599	1106	1605
ENSMUSG00000103422	4	0	0	2	4	6	0	0	0	0	0	0	0	4	0	0	0	0	4	0	2	0	0	0
ENSMUSG00000103945	24	6	17	23	8	24	34	22	15	27	28	35	33	64	20	58	18	22	56	24	36	63	25	61
ENSMUSG00000026051	25548	115	13397	24328	88	13426	27719	94	10715	28444	44	14022	31451	110	12100	29622	143	15113	34788	134	14256	30434	80	13479
ENSMUSG00000100764	50	7	54	51	12	41	51	4	34	75	14	42	81	1	47	55	4	52	31	8	61	95	8	70
ENSMUSG00000100635	173	2	137	169	5	101	150	12	102	210	16	151	198	15	81	178	0	135	250	6	129	149	8	115
ENSMUSG00000100480	21	20	2	0	11	1	8	11	6	2	6	0	4	16	6	0	17	8	17	7	2	7	35	1
ENSMUSG00000057363	1121	1985	1886	979	1998	1605	1109	1979	1404	1244	2246	1537	1142	2066	1918	1411	1649	1820	1322	1763	1642	1417	2159	1806
ENSMUSG00000090243	2	0	0	0	0	0	0	0	2	0	0	4	0	0	10	0	0	2	0	0	2	2	2	2
ENSMUSG00000100701	6	14	8	4	8	4	14	8	10	5	72	14	4	10	14	2	0	6	0	2	12	6	54	8
ENSMUSG00000101395	0	0	0	0	0	0	0	0	0	0	0	0	0	0	0	0	0	0	0	0	0	0	0	0
ENSMUSG00000088848	0	0	0	0	0	0	0	0	0	0	0	5	0	0	0	0	0	0	0	0	0	0	0	0
ENSMUSG00000095757	0	0	0	0	0	0	0	0	0	0	0	0	0	0	0	0	0	0	0	0	0	0	0	0
ENSMUSG00000041763	3116	3512	3708	2684	2742	3064	3044	3242	3429	3717	6553	3600	2558	3931	3306	3476	3116	3389	3250	3161	3374	3478	4317	3722
ENSMUSG00000047343	4	2	0	20	4	6	2	7	0	0	0	2	0	2	6	1	8	2	8	4	4	5	3	6
ENSMUSG00000090106	0	0	0	0	0	0	0	0	0	0	0	0	0	0	0	0	0	0	0	0	0	0	0	0
ENSMUSG00000091844	2	34	10	0	14	24	2	24	4	10	90	4	18	44	8	3	44	2	6	35	0	0	60	6
ENSMUSG00000026049	101	157	144	111	151	127	119	131	133	165	108	110	128	181	116	142	125	150	121	149	153	129	172	180
ENSMUSG00000101104	0	0	0	0	0	0	0	0	0	0	0	0	0	0	0	0	0	0	0	0	0	0	0	0
ENSMUSG00000026047	1030	1191	1291	1185	1140	1294	1299	1060	1122	1137	1830	1317	1090	1773	1311	1205	1290	1627	1231	1251	1428	1271	1530	1604
ENSMUSG00000041684	684	561	1069	891	523	856	774	479	905	761	806	950	789	807	967	939	640	1080	947	652	976	946	817	982
ENSMUSG00000026048	1403	2213	1531	1321	1973	1193	1619	2168	1351	1544	2236	1146	1416	2263	1237	1712	1929	1556	1316	1937	1362	1540	2032	1239
ENSMUSG00000046828	0	0	0	0	0	0	0	0	0	0	0	0	0	0	0	0	0	2	2	0	0	0	0	0
ENSMUSG00000089703	0	0	0	0	0	0	0	0	0	0	0	0	0	0	0	0	0	0	0	0	0	0	0	0
ENSMUSG00000100966	2	0	0	0	0	0	0	0	0	0	0	0	3	0	0	0	0	0	0	0	0	0	0	0
ENSMUSG00000100769	0	0	2	0	0	9	0	0	0	0	0	0	0	0	7	0	0	0	0	0	0	0	0	6
ENSMUSG00000101567	0	2	0	0	0	2	0	0	0	0	0	0	0	8	0	0	0	0	0	0	0	0	0	0
ENSMUSG00000056870	3920	2853	5738	3932	1904	4165	4032	2467	3965	5133	6146	5718	5498	3328	7814	5794	2424	7276	4919	2685	6361	6524	3718	7662
ENSMUSG00000102319	20	9	22	2	5	30	10	4	28	6	0	6	14	6	28	8	6	18	24	18	30	26	0	44
ENSMUSG00000089877	0	0	0	0	0	0	0	0	0	0	0	0	0	0	0	0	0	0	14	0	10	1	0	0
ENSMUSG00000101701	7	6	12	0	0	5	7	0	8	12	0	4	6	2	12	3	2	5	14	3	2	8	8	2
ENSMUSG00000103071	18	0	10	20	4	2	14	4	4	2	0	0	10	5	8	2	4	6	6	2	7	16	4	0
ENSMUSG00000100434	0	0	0	0	0	0	0	0	0	0	0	0	0	1	0	0	0	0	0	0	2	0	0	0
ENSMUSG00000100013	0	0	0	0	0	0	0	0	0	0	0	0	0	0	0	0	0	0	0	0	0	0	0	0
ENSMUSG00000101251	0	0	0	0	0	0	0	0	0	0	0	0	0	0	0	0	0	0	0	0	0	0	0	0
ENSMUSG00000101937	0	0	0	0	0	0	0	0	0	0	0	0	0	0	0	0	0	0	0	0	0	0	0	0
ENSMUSG00000026043	130881	85500	245943	203160	139198	265086	181129	56131	288870	120251	42652	217513	79954	127951	183086	121725	110287	241865	107804	131009	200580	101252	100933	214252
ENSMUSG00000026042	38974	70344	89742	49602	76731	106554	49336	55325	98043	41464	53289	86156	42184	88146	93224	46655	77610	111852	39543	79495	97723	41763	66055	104971
ENSMUSG00000104476	12	22	52	30	22	40	13	27	25	27	94	42	27	38	33	27	24	35	21	26	60	25	37	46
ENSMUSG00000100218	0	0	0	0	0	0	0	0	0	0	0	0	0	0	0	0	0	0	0	0	0	0	0	0
ENSMUSG00000100361	0	0	0	0	2	8	6	0	0	0	0	0	2	2	1	0	0	12	2	2	2	0	6	0
ENSMUSG00000100894	0	3	0	0	0	0	0	0	2	0	0	0	2	7	0	0	0	0	1	0	0	4	0	0
ENSMUSG00000095121	0	0	0	0	0	0	0	0	0	0	0	0	0	0	0	0	0	1	0	0	0	0	0	0
ENSMUSG00000065255	0	0	2	2	0	0	0	0	0	0	16	1	0	7	2	0	0	0	4	2	1	3	13	0
ENSMUSG00000100843	6	11	78	28	7	67	2	0	92	5	0	106	4	22	58	16	14	79	2	33	63	4	42	77
ENSMUSG00000087764	0	0	0	0	0	0	0	0	0	0	0	0	0	0	0	0	0	0	0	0	0	0	0	0
ENSMUSG00000100482	0	0	0	0	0	0	0	0	0	0	0	0	0	0	0	0	0	0	0	0	0	0	0	0
ENSMUSG00000025995	1911	2027	1427	1756	1821	1381	2007	1703	1440	2338	3190	1803	2072	2309	1721	2702	1937	1803	2126	1821	1657	2533	2384	1924
ENSMUSG00000099850	0	0	0	0	0	0	0	0	0	0	0	0	0	0	0	0	0	4	0	0	0	0	0	0
ENSMUSG00000084817	49	29	27	44	45	59	56	86	34	74	82	45	45	42	14	89	60	33	77	44	35	100	73	31
ENSMUSG00000098549	2	0	0	0	0	0	4	0	0	0	0	0	2	0	0	0	0	2	0	0	0	0	0	8
ENSMUSG00000099381	0	0	0	2	0	0	0	0	0	0	0	4	0	0	0	0	0	4	0	0	0	0	0	4
ENSMUSG00000025993	351	311	532	567	174	435	266	302	424	470	292	484	891	211	503	746	332	586	616	158	544	701	168	675
ENSMUSG00000099946	0	0	0	0	0	0	0	0	0	0	0	1	2	0	0	0	0	0	0	0	0	0	0	0
ENSMUSG00000070896	0	0	0	0	0	0	0	0	0	0	0	0	0	0	0	0	0	0	0	0	0	0	0	0
ENSMUSG00000090682	0	0	4	0	0	0	0	0	0	0	0	0	0	0	0	0	0	0	4	0	0	0	0	0
ENSMUSG00000044457	0	2	0	0	0	0	0	2	0	0	0	0	0	0	0	0	4	0	0	2	0	0	0	0
ENSMUSG00000099432	0	0	0	0	0	0	0	0	0	0	0	1	0	0	0	0	0	0	0	0	0	0	0	0
ENSMUSG00000041144	241	363	307	218	283	268	170	402	230	206	702	326	204	406	299	178	393	287	155	310	320	207	483	322
ENSMUSG00000096047	0	0	0	0	0	0	0	0	0	0	0	0	0	0	0	0	0	0	0	0	0	0	0	0
ENSMUSG00000101262	0	10	0	0	4	2	2	12	2	10	0	8	4	14	8	10	2	10	4	6	6	0	10	4
ENSMUSG00000101337	16	35	7	10	18	9	6	20	7	14	64	10	12	59	15	34	38	11	20	30	2	19	40	10
ENSMUSG00000025986	1325	3625	1657	1404	2732	1437	1554	3186	1406	1509	5986	1647	1568	5224	2099	1745	3821	2140	1448	4154	1877	1577	5150	2161
ENSMUSG00000100213	86	152	148	53	162	72	99	146	98	94	150	108	76	241	127	61	128	148	72	177	148	88	255	116
ENSMUSG00000103129	0	0	0	0	0	0	0	0	0	0	0	0	0	2	0	0	0	0	0	0	0	0	0	0
ENSMUSG00000100160	2	9	0	0	3	0	0	0	0	0	2	0	0	1	0	4	3	0	0	1	0	0	5	0
ENSMUSG00000101921	0	0	0	0	0	0	0	0	0	6	0	0	0	0	0	0	0	2	0	0	0	0	0	0
ENSMUSG00000101447	0	0	0	0	0	0	0	0	0	0	0	0	0	0	0	0	0	0	0	1	0	0	0	0
ENSMUSG00000081185	2	0	4	2	0	0	0	0	0	0	0	2	0	0	0	0	4	0	0	0	2	0	4	0
ENSMUSG00000103246	0	0	0	0	0	0	0	0	0	0	0	0	0	0	0	0	0	0	0	0	0	0	0	0
ENSMUSG00000098876	0	0	0	0	0	0	0	0	0	0	0	0	0	0	0	1	0	0	0	0	0	0	0	0
ENSMUSG00000100530	0	0	0	0	0	0	0	0	0	0	0	0	0	0	0	0	0	0	0	0	0	0	0	0
ENSMUSG00000104067	0	0	0	0	0	0	0	0	0	0	0	0	0	0	0	0	0	0	0	0	0	0	0	0
ENSMUSG00000100033	22	10	16	8	10	4	20	4	28	16	100	30	8	20	20	12	28	20	10	18	12	30	51	8
ENSMUSG00000094968	0	0	0	0	0	0	0	0	0	0	0	0	0	0	0	0	0	0	0	0	0	0	0	0
ENSMUSG00000088017	0	0	0	0	0	0	0	0	0	0	0	0	0	0	0	0	0	0	0	0	0	0	0	0
ENSMUSG00000101996	0	0	0	0	0	0	0	0	0	0	0	0	0	0	0	0	0	0	0	0	0	0	0	0
ENSMUSG00000096973	0	0	0	0	0	0	0	0	0	0	0	0	0	0	0	0	0	0	0	0	0	0	0	0
ENSMUSG00000064943	0	0	2	0	0	0	0	0	0	0	0	0	0	0	2	0	0	0	1	0	0	2	3	2
ENSMUSG00000100866	0	0	0	0	0	0	0	0	0	0	0	0	0	0	0	0	0	0	0	0	0	0	0	0
ENSMUSG00000101721	0	0	0	0	2	0	0	0	0	0	0	0	0	0	0	4	0	0	0	0	0	0	0	0
ENSMUSG00000099376	0	0	0	0	0	0	0	0	0	0	0	0	0	0	0	0	0	0	0	0	0	0	0	2
ENSMUSG00000097883	0	0	0	0	0	0	0	0	0	0	0	0	0	0	0	0	0	0	0	0	0	0	0	0
ENSMUSG00000092790	0	0	0	0	0	0	0	0	0	0	0	0	0	0	0	0	0	0	0	0	0	0	0	0
ENSMUSG00000099698	0	0	0	0	0	0	0	0	0	0	0	0	0	0	0	0	0	0	0	0	0	0	0	0
ENSMUSG00000099454	0	0	0	0	0	0	0	0	0	0	0	0	0	0	0	0	0	0	0	0	0	0	0	0
ENSMUSG00000051616	0	0	0	0	0	0	0	0	0	0	0	0	0	0	0	0	0	0	0	0	0	0	0	0
ENSMUSG00000099627	0	0	0	0	0	0	0	0	0	0	0	0	0	0	0	0	0	0	0	0	0	0	0	0
ENSMUSG00000099577	0	0	0	0	0	0	0	0	0	0	0	0	0	0	0	0	0	0	0	0	0	0	0	0
ENSMUSG00000099882	0	0	0	0	0	0	0	0	0	0	0	0	0	0	0	0	0	0	0	0	0	0	0	0
ENSMUSG00000101760	0	0	0	0	0	0	0	0	0	0	0	0	0	0	0	0	0	0	0	0	0	0	0	0
ENSMUSG00000099608	0	0	0	0	0	0	0	0	0	0	0	0	0	0	0	0	0	0	0	2	0	0	0	0
ENSMUSG00000099864	0	0	0	0	0	0	0	0	0	0	0	0	0	0	0	0	0	0	0	0	0	0	0	0
ENSMUSG00000098249	0	0	0	0	0	0	0	0	0	0	0	0	0	0	0	0	0	0	0	0	0	0	0	0
ENSMUSG00000100451	0	0	0	0	0	0	0	0	0	0	0	0	0	0	0	0	0	0	0	0	0	0	0	0
ENSMUSG00000099941	0	0	0	0	0	0	0	0	0	0	0	0	0	0	0	0	0	0	0	0	0	0	0	0
ENSMUSG00000084531	0	0	0	0	0	0	0	0	0	0	0	0	0	0	0	0	0	0	0	0	0	0	0	0
ENSMUSG00000100816	0	0	2	0	0	0	10	0	0	4	0	0	0	0	0	0	0	0	0	0	0	2	0	0
ENSMUSG00000026109	220	156	92	303	148	90	352	155	114	202	146	56	85	129	72	150	64	34	144	94	34	116	188	74
ENSMUSG00000100671	0	0	0	0	0	0	0	0	0	0	0	0	0	2	0	0	0	0	0	0	0	0	0	0
ENSMUSG00000092906	0	0	0	0	0	0	0	0	0	0	0	0	0	0	0	0	0	0	0	0	0	0	0	0
ENSMUSG00000101242	2	2	0	0	0	0	0	0	0	0	0	0	0	0	0	0	0	0	0	0	0	0	0	0
ENSMUSG00000099924	0	0	4	4	0	0	0	0	0	0	0	0	0	0	0	0	0	0	0	0	0	0	0	2
ENSMUSG00000099625	8	0	0	0	0	0	0	2	4	0	0	0	0	0	0	0	0	0	2	0	0	0	0	0
ENSMUSG00000101799	0	14	8	0	0	0	4	0	0	4	0	3	10	10	0	2	2	0	4	4	0	1	0	0
ENSMUSG00000045954	5297	12608	2034	5916	7575	2731	5750	11988	2311	5627	14395	2340	4200	8197	1687	6075	8285	2189	5180	7951	2094	5372	8078	2151
ENSMUSG00000099741	0	0	0	0	0	0	0	0	0	0	0	0	0	0	0	0	0	0	0	0	0	0	0	0
ENSMUSG00000101702	0	0	0	0	0	0	0	0	0	8	0	0	0	0	0	0	0	0	0	0	0	0	0	0
ENSMUSG00000026107	12781	3400	893	5526	2824	826	6234	3449	890	16339	4237	818	19643	2906	877	24602	3098	794	22898	2424	814	23414	2874	845
ENSMUSG00000099413	0	0	0	0	0	0	0	0	2	0	28	12	2	0	0	5	0	0	4	2	0	1	0	0
ENSMUSG00000103424	0	0	0	0	0	0	0	2	0	0	0	0	0	0	0	0	0	0	0	0	0	0	0	0
ENSMUSG00000101741	0	0	6	0	6	2	0	6	0	0	34	0	0	0	1	2	0	0	0	1	0	1	0	0
ENSMUSG00000018417	2414	6735	3870	1971	6076	3218	2861	6290	3151	2463	8517	3440	1632	7476	3090	2003	6067	3972	1945	6469	3156	1923	6882	3576
ENSMUSG00000101724	0	0	0	0	8	0	2	0	0	0	0	0	0	0	0	3	0	2	0	0	4	0	2	0
ENSMUSG00000100313	4	4	0	1	4	0	0	2	10	4	0	4	6	0	6	4	6	0	0	0	4	0	0	0
ENSMUSG00000100696	0	0	0	0	0	2	0	0	2	0	0	0	1	0	0	0	0	0	0	0	2	0	0	0
ENSMUSG00000099135	1	1	0	2	2	0	0	1	4	0	22	0	5	0	0	3	2	3	0	1	2	0	0	6
ENSMUSG00000072324	0	0	0	0	0	0	0	0	0	0	0	0	0	0	0	0	0	1	4	0	0	2	0	0
ENSMUSG00000062939	0	0	0	0	0	0	0	2	0	0	0	0	0	2	0	0	4	0	0	2	0	0	0	0
ENSMUSG00000101628	8	0	0	4	0	4	0	0	0	1	0	0	0	0	1	0	0	0	0	4	0	0	0	0
ENSMUSG00000078291	0	0	0	0	1	2	0	0	0	0	0	2	0	0	0	0	0	0	0	0	0	0	0	0
ENSMUSG00000026104	1263	323	1124	740	343	803	939	365	902	1244	630	1096	924	511	980	1129	364	971	1130	471	1036	1181	403	810
ENSMUSG00000099569	3	0	4	0	0	2	5	0	18	5	0	0	0	2	10	0	0	7	2	10	8	0	0	11
ENSMUSG00000026103	5679	6112	12475	6743	5755	11877	6378	6500	11012	6847	8039	12638	6047	6852	12232	7546	5909	13885	5277	5830	12306	7149	6541	15431
ENSMUSG00000099648	0	0	0	0	0	0	0	0	0	0	0	0	0	0	0	0	0	0	0	0	0	0	0	0
ENSMUSG00000065192	0	0	0	0	0	0	0	0	0	0	0	0	0	0	0	0	0	0	0	0	0	0	0	0
ENSMUSG00000002881	1964	1464	3054	2188	1454	2514	2046	1543	2576	2171	2518	2565	1519	1420	2561	2005	1228	2927	1756	1126	2346	2451	1606	2650
ENSMUSG00000097833	2	0	1	0	0	18	2	0	0	1	0	24	3	0	13	4	0	14	4	0	9	6	0	18
ENSMUSG00000101501	2	0	0	0	0	6	2	0	4	4	0	2	0	0	8	10	0	29	1	0	14	8	0	9
ENSMUSG00000100120	0	0	0	2	0	0	0	0	4	0	0	11	4	0	8	4	0	5	1	0	0	14	0	2
ENSMUSG00000099878	0	0	2	0	0	0	0	0	12	0	0	0	0	0	2	0	0	1	0	0	0	0	0	4
ENSMUSG00000100007	2	0	0	0	0	0	0	0	0	2	0	0	0	4	4	0	0	0	0	0	0	8	4	0
ENSMUSG00000043015	228	78	474	287	84	331	298	86	321	217	114	244	121	108	373	208	46	378	97	72	308	161	60	404
ENSMUSG00000103630	0	6	0	0	2	0	0	0	10	0	0	0	0	6	0	0	2	0	0	6	0	0	0	0
ENSMUSG00000041439	138	72	82	338	46	82	282	120	111	194	70	44	98	76	50	132	58	66	128	44	66	136	56	76
ENSMUSG00000100302	0	0	0	0	0	0	0	2	0	0	0	0	0	0	0	0	0	0	0	0	0	0	0	0
ENSMUSG00000100230	0	0	0	0	0	0	0	0	0	0	0	0	0	1	0	0	0	0	0	0	0	0	0	0
ENSMUSG00000026102	453	562	894	472	627	781	500	620	834	528	654	806	460	542	761	425	624	830	540	485	868	568	534	1008
ENSMUSG00000041426	2047	686	589	1134	647	512	1217	678	435	2324	1646	494	2288	630	462	2810	574	582	3038	452	574	2952	707	565
ENSMUSG00000089802	0	2	0	0	0	0	0	1	0	6	0	0	2	0	0	0	2	0	0	0	0	0	4	0
ENSMUSG00000043629	2	20	0	4	20	2	4	21	4	6	0	12	8	20	18	14	10	0	28	18	10	10	14	8
ENSMUSG00000026100	1682	482	18	470	134	6	1358	126	2	1146	320	6	56	136	0	74	64	2	349	178	0	248	202	8
ENSMUSG00000089334	0	0	0	0	0	0	0	0	0	0	0	0	0	0	0	0	0	0	0	0	0	0	0	0
ENSMUSG00000060715	3	4	0	4	4	0	0	0	0	0	0	0	0	4	6	1	7	0	0	5	0	1	6	0
ENSMUSG00000026098	160	191	181	121	148	141	132	159	150	128	362	147	111	194	177	157	145	176	163	167	145	141	188	174
ENSMUSG00000100763	0	0	0	0	0	0	2	0	0	1	4	0	0	0	0	0	1	2	4	0	0	0	0	0
ENSMUSG00000026097	281	618	224	258	502	224	183	617	161	284	788	262	221	589	262	287	448	199	237	493	240	280	500	253
ENSMUSG00000100679	0	0	0	0	0	0	0	0	0	0	0	0	0	0	0	0	0	0	0	0	0	0	0	0
ENSMUSG00000026096	381	359	383	272	263	199	348	274	258	387	525	243	291	347	229	357	344	325	386	324	222	501	372	271
ENSMUSG00000099913	6	2	0	4	10	9	14	4	0	4	6	7	3	7	5	7	1	0	10	2	10	6	14	3
ENSMUSG00000101838	2	0	0	4	0	4	4	4	3	0	0	3	3	2	3	0	3	4	5	0	1	2	0	2
ENSMUSG00000026095	182	349	208	136	273	207	184	269	152	234	423	206	161	221	232	187	235	202	202	246	192	150	371	150
ENSMUSG00000100267	0	0	0	0	0	0	0	0	0	0	0	0	0	0	0	0	0	0	0	0	0	0	0	0
ENSMUSG00000099450	0	0	0	0	0	0	0	0	0	0	0	0	0	0	0	0	0	0	0	0	0	0	0	0
ENSMUSG00000100069	0	0	0	0	0	0	0	0	0	0	0	0	0	0	0	0	0	0	0	0	2	0	2	0
ENSMUSG00000096141	3	0	8	2	8	7	0	0	4	8	0	5	1	2	4	2	6	6	8	4	0	8	0	3
ENSMUSG00000092657	0	0	0	0	0	0	0	0	0	0	11	0	0	2	0	0	0	0	0	0	0	0	0	1
ENSMUSG00000026094	2101	1423	1937	1660	898	1503	1892	1218	1580	2198	2028	1808	1641	1436	1773	2156	1133	1807	2025	1079	1768	2053	1401	2261
ENSMUSG00000102405	0	0	0	0	0	0	0	0	0	0	0	0	0	0	0	0	0	0	0	0	0	0	0	0
ENSMUSG00000042807	114	118	155	106	168	138	136	219	209	104	310	121	49	174	122	115	184	140	69	142	134	90	162	136
ENSMUSG00000098443	0	0	0	0	0	0	0	0	0	0	0	0	0	0	0	0	0	0	0	0	0	0	0	0
ENSMUSG00000087949	0	0	0	0	0	0	0	0	0	0	0	0	0	0	0	0	0	0	0	0	0	0	0	0
ENSMUSG00000102868	0	0	0	0	0	3	0	0	0	2	0	0	0	0	0	0	0	0	0	0	0	0	0	0
ENSMUSG00000094013	0	0	0	0	0	0	0	0	0	0	0	0	0	0	0	0	0	0	0	0	0	0	0	0
ENSMUSG00000025983	18	11	2	4	2	0	17	17	6	10	0	0	6	4	5	2	8	21	4	6	9	12	8	6
ENSMUSG00000041303	1366	1492	1886	1322	1266	1334	1438	1395	1405	1536	2721	1505	1312	1645	1515	1873	1242	1733	1574	1333	1375	1608	1688	1945
ENSMUSG00000073678	584	1007	793	744	1067	685	758	780	758	716	1612	574	450	1132	577	591	945	617	527	1096	543	615	1342	641
ENSMUSG00000104136	14	0	0	0	0	2	6	0	6	2	0	0	0	0	2	0	0	0	0	4	0	0	0	4
ENSMUSG00000101130	0	0	0	0	0	0	0	0	1	0	0	0	0	0	0	0	0	0	0	0	0	0	0	0
ENSMUSG00000052331	2429	2269	1901	2032	2387	1337	2027	2352	1524	2749	3475	1428	3886	2937	1532	4012	2274	1643	2965	2381	1523	3938	2270	1728
ENSMUSG00000101674	7	3	5	0	6	0	2	3	4	5	0	0	6	3	0	0	15	0	4	4	0	6	0	6
ENSMUSG00000102503	7	10	28	4	4	0	0	8	4	24	38	0	5	20	4	14	13	0	7	25	0	16	6	2
ENSMUSG00000089245	0	0	0	0	0	0	0	0	0	0	0	0	0	0	0	0	0	0	2	0	0	0	0	0
ENSMUSG00000102642	0	6	0	0	1	8	0	2	0	4	0	0	12	4	0	4	4	6	4	0	5	4	0	0
ENSMUSG00000025982	13419	11287	15800	12961	10706	12608	13764	10505	13223	15805	18916	13685	13784	14885	15683	17025	10787	15677	13500	11051	14093	16636	15158	16199
ENSMUSG00000103030	12	2	8	2	12	8	0	2	22	4	0	6	6	8	6	2	4	10	1	0	2	2	4	4
ENSMUSG00000025981	633	1346	720	482	1076	553	508	1129	612	819	2124	780	378	1237	612	664	1013	696	619	988	602	644	1544	947
ENSMUSG00000101122	22	33	29	27	16	25	35	18	14	44	52	32	24	44	22	22	34	56	36	15	29	31	2	24
ENSMUSG00000025980	15747	9232	5947	10773	8633	6273	11566	8635	5239	16288	12047	5692	15982	9527	5889	20971	8733	6608	21505	8350	6674	19112	9808	6629
ENSMUSG00000073676	4743	5308	2597	3687	5715	2751	3898	6251	2115	4819	5609	2772	4574	4881	2277	5612	4669	2908	6209	4555	2662	5638	6001	2463
ENSMUSG00000100736	0	0	0	0	2	0	0	0	0	0	0	0	0	0	0	2	0	0	0	3	1	4	0	0
ENSMUSG00000089670	4	0	0	4	2	0	0	2	4	4	0	2	0	2	2	10	4	0	0	3	0	2	0	8
ENSMUSG00000025979	2296	2935	2957	1959	2320	2047	2411	2493	1979	3011	4659	2591	2132	3237	2158	3058	2201	2330	2738	2206	2223	3176	3143	2354
ENSMUSG00000061863	11	16	7	4	4	4	8	2	2	12	6	12	8	8	6	6	2	4	18	10	0	2	0	10
ENSMUSG00000025978	1052	379	1297	926	301	1118	1044	309	1105	1059	444	1225	1300	439	1731	1212	325	1601	1241	330	1369	1305	311	1382
ENSMUSG00000097649	143	73	241	100	30	157	104	52	133	103	90	175	186	48	222	135	58	237	126	38	136	206	56	189
ENSMUSG00000046994	1011	887	474	705	1070	552	976	1148	490	1046	1438	498	759	1036	466	1246	964	458	1014	938	442	1068	1063	490
ENSMUSG00000025977	5	8	0	2	5	6	3	10	4	0	0	0	0	0	1	0	2	12	6	4	0	0	2	0
ENSMUSG00000100030	0	0	0	0	0	0	0	0	0	0	0	0	0	0	0	0	0	0	0	0	0	0	0	0
ENSMUSG00000100215	200	186	68	148	170	116	218	114	96	194	120	97	120	195	76	208	110	80	244	122	93	174	84	70
ENSMUSG00000101945	0	0	0	0	0	0	0	0	0	0	0	0	0	0	0	0	0	0	0	0	0	0	0	0
ENSMUSG00000101085	0	0	0	0	1	0	0	0	0	0	0	0	0	0	0	0	0	0	0	0	0	0	0	0
ENSMUSG00000038349	887	420	434	868	769	399	1079	911	379	964	502	369	654	310	426	828	314	398	674	372	474	837	342	444
ENSMUSG00000102145	6	0	0	8	0	10	9	8	10	0	0	4	6	4	4	4	0	2	1	0	10	0	2	2
ENSMUSG00000100309	0	0	0	0	0	0	0	0	0	0	0	0	0	0	0	0	0	0	0	0	0	0	0	0
ENSMUSG00000102831	0	0	0	2	2	0	0	0	0	0	0	0	0	0	0	2	0	0	0	2	0	0	0	0
ENSMUSG00000099950	0	0	0	0	2	0	2	3	1	0	0	0	0	0	0	0	2	0	0	0	0	0	0	0
ENSMUSG00000102491	0	0	0	0	0	0	0	0	0	0	0	0	0	0	0	0	0	0	0	0	0	0	0	0
ENSMUSG00000100372	0	0	0	0	0	0	0	0	0	0	0	0	0	0	0	0	0	0	0	0	0	0	0	0
ENSMUSG00000100944	0	0	2	0	0	0	0	0	2	8	2	0	2	0	4	0	0	0	0	0	0	0	0	1
ENSMUSG00000101332	0	0	0	0	0	0	0	0	0	0	0	0	0	0	0	0	0	0	0	0	0	0	0	0
ENSMUSG00000045336	0	0	0	0	0	0	0	0	0	0	0	0	0	0	0	0	0	0	0	0	0	1	0	0
ENSMUSG00000038331	166	472	219	166	418	139	158	432	172	187	385	246	148	436	188	202	310	127	106	415	131	242	443	171
ENSMUSG00000087022	40	27	16	26	26	14	28	26	10	20	10	24	13	14	17	23	34	58	47	57	33	24	22	36
ENSMUSG00000104310	0	0	0	1	0	0	0	0	0	0	0	0	0	0	0	0	0	0	0	0	0	0	0	0
ENSMUSG00000094128	0	0	0	0	0	0	0	0	0	0	0	0	0	0	0	0	0	0	1	0	0	0	0	0
ENSMUSG00000099945	0	0	0	0	0	0	0	0	0	0	0	0	0	0	0	0	0	0	0	0	0	0	0	0
ENSMUSG00000101429	0	0	0	0	0	0	0	0	0	0	0	0	0	1	0	0	0	0	4	4	0	0	0	0
ENSMUSG00000101129	0	0	0	0	0	0	0	0	0	0	0	1	0	0	0	0	0	0	0	0	0	0	0	0
ENSMUSG00000097519	10	4	29	24	4	18	6	2	20	26	0	4	7	10	10	18	8	8	10	0	6	18	4	8
ENSMUSG00000038323	332	595	425	320	395	345	440	522	311	365	830	406	312	558	380	462	446	346	383	505	343	400	704	487
ENSMUSG00000048495	267	325	358	276	292	218	308	272	228	451	644	329	244	349	343	337	344	283	264	371	301	376	416	339
ENSMUSG00000025971	468	597	381	373	445	287	434	430	332	485	687	365	447	664	380	509	462	377	517	427	357	525	678	335
ENSMUSG00000077776	0	0	0	0	0	0	0	0	0	0	0	0	0	0	0	0	0	0	0	0	0	0	0	0
ENSMUSG00000088353	0	0	0	0	0	0	0	0	0	0	0	0	0	0	0	0	0	0	0	0	0	0	0	0
ENSMUSG00000101826	4	0	0	0	0	0	0	0	0	0	0	0	0	0	0	0	4	0	0	0	0	0	0	0
ENSMUSG00000102685	0	0	0	0	0	0	0	0	0	0	0	0	0	2	0	0	0	0	0	0	0	0	0	0
ENSMUSG00000101151	0	0	0	0	0	0	0	0	0	0	0	0	0	0	0	0	0	0	0	0	0	0	0	0
ENSMUSG00000038305	715	310	921	965	549	995	865	380	1062	646	428	860	691	262	866	842	306	1031	838	246	855	1052	338	967
ENSMUSG00000091283	0	0	0	0	0	2	6	0	0	0	0	0	0	0	0	0	0	0	0	0	0	2	0	0
ENSMUSG00000054770	1061	757	1036	1032	793	965	1110	849	794	1004	752	991	833	1179	878	1004	793	1175	849	818	1013	1024	936	1024
ENSMUSG00000026039	139	38	203	131	42	143	96	86	184	134	142	185	55	86	131	95	66	163	105	76	155	91	71	128
ENSMUSG00000063558	2244	709	674	1601	774	658	1812	703	688	1989	806	487	1264	887	244	1876	718	335	1590	675	306	1621	696	309
ENSMUSG00000064294	619	28	36	267	83	44	422	50	76	732	94	28	267	85	26	410	63	28	416	53	30	501	42	18
ENSMUSG00000089275	0	0	0	0	0	0	0	0	0	0	0	0	0	0	0	0	0	0	0	0	0	0	0	0
ENSMUSG00000038242	0	0	0	6	0	0	6	3	0	6	0	0	2	0	0	1	2	2	10	2	0	3	0	0
ENSMUSG00000089822	0	0	0	4	0	0	0	0	0	0	0	0	0	0	0	0	0	0	0	0	0	0	0	0
ENSMUSG00000079554	4	2	0	6	0	0	1	2	3	6	38	1	0	0	0	9	4	8	4	6	1	20	0	2
ENSMUSG00000103839	85	80	62	83	50	54	115	86	43	110	154	58	86	78	87	207	112	49	115	64	43	125	46	80
ENSMUSG00000051223	12076	17136	10218	9586	12456	8607	11466	15228	8495	14083	26710	10056	12253	18862	9069	15535	15460	10236	14863	14900	9272	15805	20162	10444
ENSMUSG00000026034	5887	3410	5905	5192	2801	4968	5337	2986	4707	6392	6852	5410	5804	4710	7057	6935	3125	6944	5817	3513	6493	7514	4818	7288
ENSMUSG00000026035	462	430	502	489	457	548	564	511	475	662	515	573	540	560	508	590	433	591	498	473	514	639	466	583
ENSMUSG00000026036	1082	1226	948	939	1100	715	1062	1070	706	1283	1572	829	1226	1405	909	1234	1057	798	1318	1085	933	1273	1436	805
ENSMUSG00000026037	923	880	788	836	693	631	900	714	648	1066	1076	676	760	880	761	1081	747	660	939	723	676	993	969	813
ENSMUSG00000094245	3	1	6	4	4	6	2	3	3	2	0	2	1	4	3	1	7	10	4	3	1	3	0	3
ENSMUSG00000085054	54	74	72	53	55	67	54	53	36	91	132	20	88	70	50	44	60	56	63	45	62	117	28	84
ENSMUSG00000038174	1578	848	719	1025	943	630	1237	1011	669	1792	1484	663	1522	1102	688	2213	946	661	1918	857	655	2200	1226	843
ENSMUSG00000026032	1499	989	412	959	1023	744	962	1005	407	1202	845	548	1607	679	455	1649	803	633	2006	888	474	1634	822	448
ENSMUSG00000100202	0	0	0	0	0	0	0	0	0	0	0	0	0	0	0	0	0	0	0	0	0	0	0	0
ENSMUSG00000099490	0	0	0	0	0	0	0	0	0	0	0	0	6	0	0	0	0	0	0	0	0	0	0	0
ENSMUSG00000059647	1	0	0	0	3	8	2	0	0	3	2	1	1	2	1	2	0	5	3	0	2	0	0	2
ENSMUSG00000047528	19	0	3	39	1	2	14	0	0	28	0	7	40	1	2	67	0	11	59	0	2	17	4	0
ENSMUSG00000102059	60	18	20	36	2	32	31	9	32	50	0	34	51	2	33	63	6	42	62	6	24	56	0	29
ENSMUSG00000101046	0	0	0	0	0	0	0	0	0	0	0	0	0	0	0	0	0	0	0	0	0	0	0	0
ENSMUSG00000026031	3657	4057	4481	3499	4081	3788	3601	4277	3703	3946	4852	3607	3643	4355	3889	4509	4048	4300	3784	3516	3769	4559	4382	4245
ENSMUSG00000100236	0	0	0	0	0	0	0	0	0	0	0	0	0	0	0	0	0	0	0	0	0	0	0	0
ENSMUSG00000026029	679	649	1393	565	544	941	666	631	1036	791	698	1105	734	521	1162	853	545	1229	830	536	941	926	747	1028
ENSMUSG00000102719	15	0	10	5	2	20	7	4	4	4	0	6	6	1	3	7	6	5	0	0	2	3	0	0
ENSMUSG00000099719	6	0	0	0	2	1	9	2	2	1	0	0	6	0	6	8	0	0	0	2	0	5	0	2
ENSMUSG00000026028	1974	4196	2373	2290	4679	2043	2438	4603	2087	2023	4849	1975	1758	4469	2204	2288	4135	2237	1812	4033	2205	2179	4195	2209
ENSMUSG00000026027	948	897	855	745	963	589	929	927	583	886	1015	657	754	927	681	927	719	784	882	744	724	955	908	777
ENSMUSG00000047383	0	0	0	0	0	0	0	0	0	0	6	0	0	0	8	0	0	2	0	4	0	0	0	0
ENSMUSG00000099752	0	0	0	0	0	0	0	0	0	0	0	0	0	0	0	0	0	0	0	0	0	0	0	0
ENSMUSG00000072295	0	0	0	0	0	0	0	0	2	0	0	0	0	0	0	4	0	0	0	0	0	0	0	0
ENSMUSG00000077616	0	0	0	0	0	0	0	0	0	0	0	0	0	0	0	0	0	0	0	0	0	0	0	0
ENSMUSG00000038079	488	784	751	487	738	689	523	546	715	551	917	755	416	847	851	493	663	848	485	655	686	515	928	909
ENSMUSG00000097573	23	0	11	4	12	18	1	0	3	8	0	2	19	6	7	5	2	13	16	0	8	5	0	2
ENSMUSG00000079550	10	6	13	7	2	9	19	6	13	12	0	13	8	9	10	15	2	13	3	3	14	15	2	10
ENSMUSG00000101586	11	11	17	7	5	16	21	13	17	14	24	16	3	10	1	11	5	15	5	10	26	7	3	8
ENSMUSG00000099563	0	0	3	0	0	0	0	0	0	0	0	0	2	0	0	0	0	0	0	0	0	0	8	0
ENSMUSG00000026024	795	1024	672	702	1042	769	861	1043	733	714	1117	652	584	976	688	712	1148	809	658	999	661	850	957	756
ENSMUSG00000026023	29	53	38	104	58	76	124	50	60	29	0	64	8	72	31	19	34	55	8	37	30	19	42	56
ENSMUSG00000099922	0	0	0	1	1	0	0	0	0	6	0	0	0	0	0	0	0	0	0	0	0	0	10	1
ENSMUSG00000104502	0	0	0	0	0	0	0	0	0	0	0	0	0	0	0	0	0	0	0	0	0	0	0	0
ENSMUSG00000041075	3909	4629	3886	6062	7511	4595	5502	6262	4273	4256	4008	3112	3052	5039	2975	4360	4956	3552	3427	4820	3289	3786	4091	3634
ENSMUSG00000097819	17	3	30	13	35	32	21	10	32	10	0	20	12	11	14	21	12	9	2	28	10	8	16	6
ENSMUSG00000047361	12	8	20	44	2	14	16	16	20	16	0	33	36	4	60	53	8	42	33	2	46	24	12	28
ENSMUSG00000099811	0	0	0	0	1	0	0	0	4	0	0	0	0	0	0	0	0	0	0	0	0	0	0	1
ENSMUSG00000101409	0	0	0	0	0	0	0	0	0	0	0	0	0	0	0	0	0	0	0	0	0	0	0	0
ENSMUSG00000026021	1929	1910	2679	1640	1803	2241	2086	1877	1967	2305	2716	2555	1679	2035	2238	2345	1665	2585	2257	1529	2619	2073	2249	2286
ENSMUSG00000089276	0	0	0	0	0	0	0	0	0	0	0	0	0	0	0	0	0	0	0	0	0	0	0	0
ENSMUSG00000103821	16	19	43	38	15	14	12	8	44	14	56	17	20	19	16	17	18	32	22	18	28	25	7	40
ENSMUSG00000101400	10	4	2	5	13	0	2	6	5	6	10	5	10	6	6	8	4	7	9	0	3	8	0	5
ENSMUSG00000026020	2496	2680	1936	2135	2266	1857	2347	2248	1944	2571	4529	2397	2273	2899	2156	2743	2272	2472	2784	2304	2423	2995	3391	2398
ENSMUSG00000077345	4	1	0	1	0	1	2	2	5	0	0	4	1	6	1	2	2	5	1	1	1	0	0	2
ENSMUSG00000077358	0	0	0	0	0	0	0	0	0	0	0	0	0	0	0	0	0	0	0	0	0	0	0	0
ENSMUSG00000089512	1	3	1	0	1	3	0	0	0	0	0	2	2	0	1	0	0	2	0	0	2	0	16	2
ENSMUSG00000089093	0	0	0	0	3	1	0	0	0	0	0	0	0	2	5	0	0	0	0	0	0	0	0	0
ENSMUSG00000067336	3596	4067	6688	3854	3733	4857	3967	4034	6065	4136	7658	5023	2929	5118	4901	4332	3975	5197	3515	4445	5107	4416	5665	5725
ENSMUSG00000104052	2	0	0	0	0	0	0	0	0	0	0	0	0	0	0	0	0	4	0	0	2	0	0	0
ENSMUSG00000103131	0	2	0	0	0	0	0	0	0	4	0	0	0	0	0	0	0	0	0	0	0	0	0	0
ENSMUSG00000041040	1110	644	1384	1211	748	1480	1242	851	1238	1135	692	1196	992	894	1267	1255	745	1434	1188	707	1319	1201	908	1276
ENSMUSG00000103696	8	0	0	4	6	18	0	1	4	10	0	2	16	2	0	6	2	6	14	0	12	10	26	10
ENSMUSG00000100901	6	0	0	4	0	0	0	0	0	0	0	0	0	0	2	0	0	0	0	2	0	0	0	0
ENSMUSG00000026018	183	275	24	266	168	20	341	230	16	216	299	14	63	140	9	150	136	12	106	128	8	231	252	27
ENSMUSG00000026019	936	919	691	741	852	673	789	786	617	992	918	638	911	1066	702	1232	781	831	977	803	720	1002	896	908
ENSMUSG00000026017	580	396	828	471	371	456	489	288	699	603	372	612	581	503	652	764	399	728	594	382	599	680	460	740
ENSMUSG00000082609	4	6	2	0	0	2	0	2	3	6	0	6	0	2	0	2	2	2	2	0	4	10	0	4
ENSMUSG00000073664	2466	2285	3033	2324	2031	2535	2554	2391	2931	2905	4162	2583	1992	3217	2739	2876	2108	3004	2422	2234	2865	2992	2809	3236
ENSMUSG00000100516	0	0	0	0	0	0	0	0	0	0	0	0	0	0	0	0	0	0	0	0	0	0	0	0
ENSMUSG00000049439	1058	1373	1383	969	1308	1141	1029	1373	989	1161	1520	1083	950	1483	1223	1113	1397	1183	1016	1138	997	1119	1618	1130
ENSMUSG00000103822	4	2	5	1	0	4	3	5	0	4	22	5	1	6	2	15	6	8	4	0	3	1	6	1
ENSMUSG00000026782	933	1545	1293	812	1315	995	961	1426	1045	888	1873	1022	785	1737	1265	937	1263	1232	829	1497	990	939	1714	1374
ENSMUSG00000026014	2600	5582	3194	2500	5358	2796	2488	6353	2709	2485	6749	2677	2253	5278	2918	2553	5188	3004	1859	4496	2557	2592	4927	3103
ENSMUSG00000081562	4	10	2	6	4	0	2	6	12	2	10	12	0	17	2	2	4	8	0	2	5	0	22	14
ENSMUSG00000084400	1	1	0	0	0	0	0	2	0	0	0	0	2	1	0	0	1	2	0	0	1	0	4	0
ENSMUSG00000082160	0	0	0	0	0	0	0	0	0	0	0	0	0	0	0	0	0	0	0	0	0	0	0	0
ENSMUSG00000103215	0	0	0	0	8	0	0	0	0	0	0	0	0	0	0	0	0	0	0	0	0	0	0	0
ENSMUSG00000088973	0	0	0	0	0	0	0	0	0	0	0	0	0	0	0	0	0	0	0	0	0	0	0	0
ENSMUSG00000084151	0	0	0	0	0	0	0	0	0	0	0	0	0	0	0	0	0	0	0	0	0	0	0	0
ENSMUSG00000101188	154	190	139	138	109	134	182	98	106	192	102	150	104	178	152	195	124	146	156	125	151	138	146	129
ENSMUSG00000026012	8	22	28	0	0	40	9	12	5	4	26	14	2	6	8	13	18	8	0	6	8	2	0	7
ENSMUSG00000086795	0	0	0	0	0	0	0	0	0	0	0	0	0	0	0	0	0	0	0	0	0	0	0	0
ENSMUSG00000085965	0	0	0	0	0	0	0	0	0	0	0	0	0	0	0	0	0	0	0	0	0	0	0	0
ENSMUSG00000104069	0	0	0	4	0	0	0	0	0	0	0	0	2	2	0	0	0	0	0	0	0	0	0	0
ENSMUSG00000083118	0	0	0	0	0	0	0	0	0	0	0	0	0	0	0	0	0	0	0	0	0	0	0	0
ENSMUSG00000083355	0	0	0	2	0	0	0	6	0	0	0	0	0	0	0	0	9	0	0	0	0	0	0	0
ENSMUSG00000102549	0	8	0	0	12	0	0	6	0	0	6	0	4	0	0	4	6	0	0	0	0	0	11	0
ENSMUSG00000026011	0	0	0	0	0	0	0	0	0	0	12	0	0	0	0	4	6	0	0	0	0	0	2	0
ENSMUSG00000081382	1	1	2	3	1	1	3	1	0	0	23	0	2	5	4	1	1	3	1	4	1	2	0	2
ENSMUSG00000080800	0	0	0	0	0	0	0	0	0	0	0	0	0	0	0	0	0	0	0	0	0	0	0	0
ENSMUSG00000026009	0	0	0	6	0	0	0	2	0	0	0	0	0	0	0	0	2	0	0	2	0	0	10	0
ENSMUSG00000102561	0	0	0	6	0	0	0	0	0	0	0	0	0	0	0	0	0	0	0	0	0	0	0	0
ENSMUSG00000082804	0	0	0	0	0	0	0	0	0	0	0	0	0	0	0	0	0	0	0	0	0	0	0	0
ENSMUSG00000082661	0	0	0	0	0	0	0	0	0	0	0	0	0	0	0	0	0	0	0	0	0	0	0	0
ENSMUSG00000080785	0	0	0	0	0	0	0	0	0	0	0	0	0	0	0	0	0	0	2	0	0	0	0	0
ENSMUSG00000100893	0	0	0	0	0	0	0	0	0	0	0	0	0	0	0	0	0	0	0	0	0	0	0	0
ENSMUSG00000085248	0	0	0	0	0	0	0	0	0	0	0	0	0	0	1	0	0	0	0	0	0	0	0	0
ENSMUSG00000085447	0	0	0	0	0	0	0	0	0	0	0	0	0	4	0	0	0	0	0	0	0	0	0	0
ENSMUSG00000086408	0	0	0	0	0	0	0	0	0	0	0	0	0	0	0	0	0	0	0	0	0	0	0	0
ENSMUSG00000089546	0	0	0	0	0	0	0	0	0	0	0	0	0	0	0	0	0	0	0	0	0	0	0	0
ENSMUSG00000100965	0	0	0	0	0	0	0	0	0	0	0	0	0	0	0	0	0	0	0	0	0	0	0	0
ENSMUSG00000102168	0	0	0	0	0	0	0	0	0	0	0	0	0	0	0	0	0	0	0	0	0	0	0	0
ENSMUSG00000100381	0	0	0	0	0	0	0	0	0	0	0	0	0	0	0	0	0	0	0	0	0	0	0	0
ENSMUSG00000086009	0	0	0	0	0	0	0	0	0	0	0	0	0	0	0	0	0	0	2	0	0	0	0	0
ENSMUSG00000052062	1129	425	584	1441	342	579	1281	386	561	1218	598	455	1010	532	563	1363	378	604	1050	421	561	1160	358	635
ENSMUSG00000103656	4	0	6	0	0	0	0	0	0	4	0	0	0	0	0	0	0	0	0	0	0	0	0	0
ENSMUSG00000104402	2	0	6	4	0	0	0	0	0	0	0	8	0	0	0	0	0	0	2	0	0	8	0	6
ENSMUSG00000104081	0	0	0	0	0	0	0	0	0	0	0	0	0	0	0	0	0	0	0	0	0	0	0	0
ENSMUSG00000085842	0	0	0	0	0	0	0	6	0	2	0	0	2	6	0	0	0	0	1	0	2	0	0	0
ENSMUSG00000103002	0	0	0	0	0	2	4	5	0	0	0	0	0	0	0	0	0	0	4	0	4	2	0	0
ENSMUSG00000100344	0	0	0	0	0	0	0	0	0	0	0	0	0	0	0	0	0	0	0	0	0	0	0	0
ENSMUSG00000101509	0	0	0	0	0	0	0	0	0	0	0	0	0	0	0	0	0	0	0	0	0	0	0	0
ENSMUSG00000085019	0	0	0	0	0	0	0	0	0	0	0	0	0	0	0	0	0	0	0	0	0	0	0	0
ENSMUSG00000102359	0	0	0	0	0	0	0	0	0	0	0	0	0	0	2	0	0	0	0	0	0	0	0	0
ENSMUSG00000085400	49	203	32	69	113	18	49	147	20	42	312	47	30	230	22	34	175	29	55	211	11	28	239	27
ENSMUSG00000100750	0	2	0	0	0	0	0	0	0	0	0	0	0	0	0	0	0	1	0	0	0	0	0	2
ENSMUSG00000081950	0	0	0	0	0	0	0	0	0	0	0	0	0	0	0	0	0	0	0	0	0	0	0	0
ENSMUSG00000084333	2	0	2	0	0	0	0	0	0	0	0	0	2	0	0	0	0	4	1	5	0	0	0	0
ENSMUSG00000025969	11945	2406	9395	13244	2606	7349	13847	2623	9071	13173	2925	7830	11886	2524	7090	14746	2593	9005	11118	2467	8325	13615	2145	7852
ENSMUSG00000100811	3	0	20	5	0	4	0	0	2	0	0	4	6	2	0	4	0	13	5	0	8	0	0	7
ENSMUSG00000103032	46	0	52	76	20	47	68	8	39	63	16	34	61	7	45	84	0	35	40	3	40	65	18	32
ENSMUSG00000100426	16	0	0	4	0	0	10	0	0	8	0	0	11	0	0	13	0	0	14	0	0	9	0	2
ENSMUSG00000040865	1976	1639	2442	2098	1806	2143	2351	1429	2174	2149	2084	1759	1854	2264	1924	2257	1779	2224	1810	2013	2191	2429	2022	2150
ENSMUSG00000088953	0	0	0	0	0	0	0	0	0	0	0	0	0	0	0	0	0	0	0	0	0	0	0	0
ENSMUSG00000081617	0	0	0	0	0	0	0	0	0	0	0	0	0	0	0	0	0	0	4	0	0	0	0	0
ENSMUSG00000081429	1	0	0	2	0	4	0	0	2	1	0	2	0	0	2	0	2	0	0	0	0	0	0	0
ENSMUSG00000084799	79	68	95	88	60	80	95	57	89	94	56	93	81	57	60	68	23	112	59	29	76	109	68	108
ENSMUSG00000101599	291	68	294	237	117	292	399	116	374	306	134	255	300	123	380	287	110	324	241	83	272	348	112	347
ENSMUSG00000025968	5127	3278	2110	3671	2873	2076	4092	3072	1874	4724	4240	2490	4667	3202	2206	6092	2944	2298	5739	2501	2441	5620	3294	2277
ENSMUSG00000025967	15249	22710	13705	14019	21835	16220	15461	21678	12281	13935	20196	15728	12167	19517	14238	14816	19171	16081	15537	17298	14483	13959	16974	14833
ENSMUSG00000098850	0	0	0	0	0	0	0	0	0	0	0	0	0	0	0	0	0	0	0	0	0	0	0	0
ENSMUSG00000064612	4	12	5	8	3	8	7	7	10	20	0	7	16	8	7	4	2	6	6	3	6	7	2	9
ENSMUSG00000064602	25	24	5	18	14	11	27	23	19	31	32	19	12	29	32	22	29	14	19	10	14	37	16	31
ENSMUSG00000046856	38	44	8	26	32	0	24	20	2	16	44	6	24	15	4	16	8	6	18	12	0	2	22	0
ENSMUSG00000094290	0	0	0	0	0	0	0	4	0	0	0	0	0	0	0	0	0	0	0	0	0	0	0	0
ENSMUSG00000086730	0	0	0	0	0	0	7	0	0	0	0	0	0	0	0	0	0	0	0	0	0	0	0	0
ENSMUSG00000102536	2	0	0	0	0	0	0	0	0	0	0	0	0	0	0	0	0	0	0	0	0	0	0	0
ENSMUSG00000087561	0	0	0	0	0	0	0	0	0	0	0	0	0	0	0	0	0	0	0	0	0	0	0	0
ENSMUSG00000092705	0	0	0	0	0	0	0	0	0	0	0	0	0	0	0	0	0	0	0	0	0	0	0	0
ENSMUSG00000027520	349	56	179	246	38	58	400	40	82	182	62	86	72	36	4	56	28	16	94	38	28	154	68	62
ENSMUSG00000094214	0	0	0	0	0	0	0	0	0	0	0	0	0	0	0	0	0	0	0	0	0	0	0	0
ENSMUSG00000083039	0	0	0	0	0	0	0	0	0	0	0	0	0	0	0	0	0	0	0	0	0	0	6	0
ENSMUSG00000081643	5	1	10	2	12	9	13	5	23	4	14	7	6	12	7	5	5	10	12	4	20	11	4	6
ENSMUSG00000025964	1860	5986	2860	4153	5899	4051	3418	6086	3727	1425	6577	1987	564	9466	777	1462	7790	1695	804	6830	1147	939	7410	940
ENSMUSG00000087823	2	3	4	1	5	4	3	11	3	12	6	4	0	8	0	3	11	0	0	9	2	0	6	0
ENSMUSG00000069085	0	0	0	0	0	0	0	0	0	0	0	0	0	0	0	0	0	0	0	0	0	0	0	0
ENSMUSG00000083066	0	0	0	0	0	0	0	0	0	0	0	0	0	0	0	0	0	0	0	0	0	0	0	0
ENSMUSG00000025963	2	4	8	8	0	0	4	0	0	0	0	3	0	7	4	8	0	2	2	0	0	0	0	0
ENSMUSG00000025962	645	1076	400	544	950	390	612	1006	454	767	1604	651	550	1062	624	902	886	540	929	829	572	873	1177	637
ENSMUSG00000025961	7	22	5	2	20	6	4	10	0	10	0	2	7	15	18	10	13	6	7	16	3	6	15	2
ENSMUSG00000080817	0	0	0	0	0	0	0	0	0	0	0	0	0	0	0	0	0	0	0	0	0	0	0	0
ENSMUSG00000082373	0	0	0	0	0	0	0	0	0	1	0	0	0	2	0	0	0	0	0	0	0	0	2	0
ENSMUSG00000044689	0	0	0	1	0	1	0	0	1	0	0	6	0	0	0	0	0	0	2	0	0	0	0	0
ENSMUSG00000025959	843	705	1142	1167	649	1116	1051	661	962	872	1302	805	688	1134	962	1013	812	1129	690	835	960	883	835	1150
ENSMUSG00000097272	0	0	0	0	0	0	0	0	0	0	0	0	0	0	0	0	0	0	0	0	0	0	0	0
ENSMUSG00000098487	0	0	0	0	0	0	0	0	0	0	0	0	0	0	0	0	0	0	0	0	0	0	0	0
ENSMUSG00000086836	0	0	0	2	0	0	1	1	0	2	0	0	0	2	0	6	0	0	0	0	0	0	0	0
ENSMUSG00000086721	0	0	0	0	0	2	0	0	0	0	0	0	0	0	0	0	0	0	0	0	0	0	0	0
ENSMUSG00000101895	0	0	0	0	2	0	2	0	0	2	0	0	0	0	0	0	0	0	0	0	6	0	8	2
ENSMUSG00000093228	0	0	0	0	0	0	0	0	0	0	0	0	0	0	0	0	0	0	0	0	0	0	0	0
ENSMUSG00000099658	0	0	0	0	0	0	0	0	0	0	0	0	0	0	0	0	0	0	0	0	0	0	0	0
ENSMUSG00000025958	1820	1769	1886	1889	1636	1642	2075	1663	1625	2267	2474	1724	1793	2510	1683	2357	1856	1897	1942	1992	1704	2309	2273	1973
ENSMUSG00000025956	807	828	1081	883	640	1005	837	685	861	893	794	1072	955	981	956	1056	874	1134	984	778	987	1018	876	1005
ENSMUSG00000101832	13	1	9	4	6	5	9	4	13	4	0	3	10	0	4	19	1	6	7	1	25	9	2	9
ENSMUSG00000100437	0	0	4	2	4	0	7	0	4	0	38	0	20	4	0	3	1	0	0	8	1	4	0	4
ENSMUSG00000087213	31	77	19	42	79	18	36	88	10	49	146	32	14	79	37	28	74	18	24	82	19	30	124	30
ENSMUSG00000070871	1194	2580	1712	1642	2165	1720	1841	2382	1538	1405	2629	1537	1012	2517	1267	1552	2449	1627	1032	2625	1485	1266	2536	1571
ENSMUSG00000045005	1493	580	2941	1573	645	2990	1621	406	2537	2194	416	2653	2695	917	2872	3020	737	3540	2061	744	3135	2633	539	3137
ENSMUSG00000102140	23	0	2	1	0	1	0	0	8	12	0	2	14	0	20	5	2	4	22	0	4	4	0	3
ENSMUSG00000051344	757	676	1188	934	858	1174	678	800	1128	820	862	1066	972	1002	1128	1105	845	1456	832	787	1221	1074	775	1318
ENSMUSG00000097264	0	0	0	2	2	1	2	2	0	0	0	0	0	0	0	0	0	0	0	0	0	0	0	0
ENSMUSG00000084416	168	168	166	176	216	192	116	192	129	108	130	220	136	230	166	132	230	256	133	180	176	150	130	132
ENSMUSG00000077471	0	0	0	0	0	0	0	0	0	0	0	0	0	0	0	0	0	0	0	0	0	0	0	0
ENSMUSG00000102292	0	0	0	0	0	0	0	0	0	0	0	0	0	0	0	0	0	0	0	0	0	0	0	0
ENSMUSG00000025955	86	0	0	32	4	0	32	2	2	88	0	0	43	2	0	111	0	0	157	0	0	108	1	0
ENSMUSG00000090042	1	0	0	0	0	0	0	5	0	0	0	0	0	0	0	3	0	0	0	0	0	0	6	0
ENSMUSG00000070870	0	0	0	0	0	0	0	0	0	0	0	0	0	2	0	0	0	0	0	0	0	0	0	0
ENSMUSG00000067299	0	0	0	0	0	0	0	0	0	0	0	0	0	0	0	0	0	0	0	0	0	0	0	0
ENSMUSG00000025952	0	0	0	0	0	0	0	0	0	0	0	0	0	0	0	0	0	0	0	0	0	3	0	0
ENSMUSG00000073658	0	0	0	0	0	0	0	0	0	0	0	0	0	0	0	0	0	0	0	0	0	0	0	0
ENSMUSG00000100774	1	1	2	0	0	0	0	0	0	4	3	0	6	0	0	2	0	0	1	0	2	9	1	1
ENSMUSG00000044429	0	0	0	0	0	0	0	0	0	0	0	0	0	0	0	0	0	0	0	0	0	0	0	0
ENSMUSG00000100846	0	0	0	0	0	0	0	0	0	0	0	0	0	0	0	0	0	0	0	0	0	0	0	0
ENSMUSG00000044816	3	0	1	0	4	0	0	0	2	1	0	0	5	0	0	3	0	0	4	0	0	0	0	0
ENSMUSG00000025950	14477	2542	4159	10119	2613	3619	9775	2498	3725	15759	2530	4054	17926	2864	4713	20802	2603	4765	20703	2201	4039	19578	2595	4248
ENSMUSG00000025949	2033	1796	1737	1752	1647	1617	1957	1759	1806	2149	2279	1595	2010	2232	1768	2669	1828	1693	2217	1923	1759	2419	2141	1917
ENSMUSG00000025946	0	0	0	1	2	1	4	0	0	2	0	0	0	0	1	6	4	0	0	5	0	0	0	5
ENSMUSG00000100503	0	0	0	0	0	0	0	0	0	0	0	0	0	0	0	0	0	0	0	0	0	0	0	0
ENSMUSG00000100504	0	0	0	0	0	0	0	0	0	0	0	0	0	0	0	0	0	0	0	0	0	0	0	0
ENSMUSG00000099383	0	0	0	0	0	0	0	0	0	0	0	0	0	0	0	0	0	0	0	0	0	0	0	0
ENSMUSG00000100340	0	0	0	0	0	0	0	0	0	0	0	0	0	0	0	0	0	0	0	0	0	0	0	0
ENSMUSG00000100439	0	0	0	0	0	0	0	0	0	0	0	0	0	0	0	0	0	0	0	0	0	0	0	0
ENSMUSG00000099819	0	0	0	0	0	0	0	0	0	0	0	0	0	0	0	0	0	0	0	0	0	0	0	0
ENSMUSG00000082565	0	0	0	0	0	0	0	0	0	0	0	0	0	0	0	0	0	0	0	0	0	0	0	0
ENSMUSG00000082774	0	0	0	0	0	0	0	0	0	0	0	0	0	0	0	0	0	0	0	0	0	0	0	0
ENSMUSG00000025945	0	0	0	0	0	0	0	0	0	0	0	0	0	0	0	0	0	0	0	0	0	0	0	0
ENSMUSG00000081623	0	0	0	0	0	0	0	0	0	0	0	0	0	0	0	0	0	0	0	0	0	0	0	0
ENSMUSG00000083242	0	0	0	0	0	0	0	0	0	0	0	0	0	0	0	0	0	0	0	0	0	0	0	0
ENSMUSG00000083289	0	0	0	0	0	0	0	0	0	0	0	0	0	0	0	0	0	0	0	0	0	0	0	0
ENSMUSG00000015222	221	115	326	146	46	233	228	70	328	232	170	252	96	167	348	154	87	421	129	161	377	168	122	344
ENSMUSG00000088850	0	0	0	0	0	0	0	0	0	0	0	0	0	0	0	0	0	0	0	0	0	0	0	0
ENSMUSG00000073656	0	0	0	2	0	0	0	0	0	0	0	0	0	0	0	0	0	0	0	0	0	0	0	0
ENSMUSG00000065694	0	0	0	0	0	0	0	0	0	0	0	4	0	0	0	0	0	0	0	0	2	0	0	0
ENSMUSG00000055567	10	0	4	2	0	4	3	12	0	2	5	14	8	0	0	23	0	10	5	2	2	7	0	5
ENSMUSG00000103375	6	0	0	0	0	0	3	0	0	0	0	0	0	0	0	0	0	0	1	0	0	0	0	0
ENSMUSG00000026005	1756	1913	1344	1589	2176	1144	1562	2079	1044	2157	3447	1205	1928	2061	1425	2593	1975	1368	2399	1803	1299	2636	2435	1243
ENSMUSG00000026004	1222	1150	1091	977	1060	890	1105	908	1029	1191	1943	1202	692	1618	1121	1026	959	1160	1034	1260	1136	1284	1587	1251
ENSMUSG00000102559	90	108	50	85	125	23	60	138	57	112	245	51	40	163	34	92	123	55	61	166	109	105	223	56
ENSMUSG00000102374	29	52	56	31	70	38	45	76	80	79	10	60	85	89	40	71	74	16	80	60	2	52	117	25
ENSMUSG00000102776	27	61	21	19	32	9	45	19	18	42	106	20	23	31	16	34	49	16	37	50	25	17	76	19
ENSMUSG00000082057	4	31	6	16	26	3	4	33	4	30	28	18	7	30	7	4	29	6	14	42	6	23	33	5
ENSMUSG00000103706	30	29	8	16	41	19	0	28	22	0	35	2	30	47	12	9	19	0	6	37	7	9	41	10
ENSMUSG00000103756	34	26	20	12	36	26	41	22	39	50	120	11	20	36	23	12	24	9	12	59	21	18	14	34
ENSMUSG00000103382	72	18	42	58	38	62	36	11	35	53	38	50	24	40	66	70	31	27	26	34	65	64	28	83
ENSMUSG00000103553	38	4	6	6	8	2	30	14	14	4	12	2	18	12	6	12	14	0	12	4	4	12	18	8
ENSMUSG00000026003	8772	3948	2725	5452	3819	2502	5969	4146	2422	9106	6488	2464	8397	4284	2097	10487	3552	2555	11724	3405	2469	10751	4242	2433
ENSMUSG00000082769	6	12	19	13	6	4	8	3	12	6	18	10	9	15	15	12	7	14	4	12	6	4	10	12
ENSMUSG00000089420	0	0	0	0	1	0	0	0	2	0	0	0	0	0	0	1	0	0	0	4	0	0	0	0
ENSMUSG00000077328	0	0	0	0	0	0	0	0	0	0	0	0	0	0	0	0	0	0	0	0	0	0	0	0
ENSMUSG00000061816	29392	10969	10090	11585	3422	2986	24190	4501	5794	16274	9261	5111	1271	2792	413	1925	1612	663	7309	4591	1908	4624	4598	1346
ENSMUSG00000094191	0	3	6	0	0	4	6	0	2	0	16	2	0	0	0	0	2	0	0	0	1	4	0	2
ENSMUSG00000082212	0	0	0	0	0	0	0	0	0	0	0	0	0	0	0	0	0	0	0	0	0	0	5	0
ENSMUSG00000026000	1720	2207	1737	1699	2095	1622	1589	2040	1319	1922	2136	1561	1845	3022	1437	1817	2215	1989	1908	2563	1626	1823	2456	1996
ENSMUSG00000025991	0	108	0	0	176	0	4	78	0	0	444	0	0	763	0	0	442	0	2	336	0	0	411	0
ENSMUSG00000086204	0	0	0	0	0	0	0	0	0	0	0	0	0	0	0	0	0	0	0	0	0	0	0	0
ENSMUSG00000077745	0	0	0	0	0	0	0	0	0	0	0	0	0	0	0	0	0	0	0	0	0	0	0	0
ENSMUSG00000082473	0	0	0	0	0	0	0	0	0	0	0	0	0	0	0	0	0	0	0	0	0	0	0	0
ENSMUSG00000095282	0	0	0	0	0	0	0	0	0	0	0	0	0	0	0	0	0	0	0	0	0	0	0	0
ENSMUSG00000085075	0	0	0	0	0	0	0	0	0	0	0	0	0	0	0	0	0	0	0	0	0	0	0	0
ENSMUSG00000104395	0	0	0	0	0	0	0	0	0	0	0	0	0	0	0	0	0	0	0	0	0	0	0	0
ENSMUSG00000096031	0	0	0	0	0	0	0	0	0	0	0	0	0	0	0	0	0	0	0	0	0	0	0	0
ENSMUSG00000087329	0	0	0	0	0	0	0	0	0	0	0	0	0	0	0	0	0	0	0	0	0	0	0	0
ENSMUSG00000062209	6	0	0	3	0	0	0	4	0	8	0	4	14	0	0	2	2	0	0	0	0	10	0	10
ENSMUSG00000102449	0	0	0	0	0	0	0	0	0	0	0	0	0	0	0	0	0	0	0	0	0	0	0	0
ENSMUSG00000083795	0	0	0	0	0	0	0	0	0	0	0	0	0	0	0	0	0	0	0	0	0	0	0	0
ENSMUSG00000080539	0	0	0	0	0	0	0	0	0	0	0	0	0	0	0	0	0	0	0	0	0	0	0	0
ENSMUSG00000103307	0	0	0	0	0	0	0	0	0	0	0	0	0	0	0	0	0	0	0	0	0	0	0	0
ENSMUSG00000104508	0	0	0	0	0	0	0	0	0	0	0	0	0	0	0	0	0	0	0	0	0	0	0	0
ENSMUSG00000103642	0	0	0	0	0	0	0	0	0	0	0	0	0	0	0	0	0	0	0	0	0	0	0	0
ENSMUSG00000103809	0	0	0	0	0	0	0	0	0	0	0	4	0	0	0	10	0	0	2	0	0	0	0	0
ENSMUSG00000087514	0	0	0	0	0	0	0	0	0	0	0	0	0	0	0	0	0	0	4	0	0	0	0	0
ENSMUSG00000084332	0	0	0	0	0	0	0	0	0	0	0	0	0	0	0	0	0	0	0	0	0	0	0	0
ENSMUSG00000101387	0	0	0	0	0	5	0	14	2	0	0	0	0	4	0	0	1	3	0	0	0	0	0	0
ENSMUSG00000099804	0	0	0	0	0	0	0	0	0	4	0	0	0	2	0	4	0	0	0	0	0	4	0	0
ENSMUSG00000100354	0	0	0	2	0	0	0	0	0	0	11	4	0	0	4	0	2	0	4	0	14	0	0	2
ENSMUSG00000101156	7	2	2	0	0	2	2	0	8	0	0	2	0	0	0	0	6	4	0	0	0	0	0	0
ENSMUSG00000025997	630	961	1272	745	668	891	681	960	1021	877	1572	858	451	1156	977	763	929	1185	674	1082	966	789	1188	1153
ENSMUSG00000100815	0	0	0	0	0	0	0	0	0	0	0	0	0	0	6	0	0	0	0	0	0	0	0	0
ENSMUSG00000099954	0	0	14	0	4	0	2	0	12	0	0	0	2	0	10	0	0	0	0	0	2	0	0	2
ENSMUSG00000103402	0	0	0	0	0	0	0	0	0	0	0	0	0	0	0	0	0	0	3	0	0	0	0	0
ENSMUSG00000053153	0	0	0	0	0	0	0	0	0	0	0	0	4	0	0	0	0	0	0	0	0	0	2	0
ENSMUSG00000089345	0	0	0	0	0	0	0	0	0	0	0	0	0	0	0	0	0	0	0	0	0	0	0	0
ENSMUSG00000080524	0	0	0	0	0	0	0	0	0	0	0	0	0	0	0	0	0	0	0	0	0	0	0	0
ENSMUSG00000101730	0	0	0	0	0	0	4	0	0	0	0	1	6	0	0	0	0	0	0	0	1	0	0	1
ENSMUSG00000103052	0	0	0	0	0	0	0	0	0	0	0	0	0	0	0	0	0	0	0	0	0	0	0	0
ENSMUSG00000104287	0	0	0	0	0	0	0	0	0	0	0	0	2	0	0	0	0	0	6	0	0	0	0	0
ENSMUSG00000075952	0	0	0	0	0	0	0	0	0	0	0	0	0	0	0	0	0	0	0	0	0	0	0	0
ENSMUSG00000045648	0	0	0	0	0	0	0	0	0	0	0	0	0	0	0	0	0	0	0	0	0	0	0	0
ENSMUSG00000026196	150	92	130	82	69	145	145	90	132	222	136	192	105	79	149	154	122	216	102	60	156	122	98	174
ENSMUSG00000089965	0	0	0	4	0	11	14	1	0	0	0	2	0	0	0	0	0	0	2	0	1	0	0	0
ENSMUSG00000101551	0	0	0	0	0	0	0	0	0	0	0	0	0	0	0	0	0	0	0	0	0	0	0	4
ENSMUSG00000050296	84	2	0	238	12	0	220	18	0	444	14	0	32	8	6	48	8	0	164	6	0	14	8	0
ENSMUSG00000101617	0	0	0	0	0	0	0	0	0	0	0	2	0	2	0	0	0	0	0	0	0	0	0	0
ENSMUSG00000026192	3316	2887	3036	2889	2559	2944	2837	2746	2834	3629	2480	2908	3287	2987	2705	3914	2611	3334	3848	2541	3028	4168	2511	3040
ENSMUSG00000026193	271919	188198	1144093	272651	166656	962096	299597	192997	1164622	270855	186832	1065385	169325	268326	1083507	249655	219265	1196561	181510	209543	1110933	202486	197602	1201821
ENSMUSG00000073652	28	8	8	9	6	20	21	14	2	19	20	9	27	3	13	25	1	12	26	17	5	16	30	5
ENSMUSG00000101834	0	0	0	8	0	0	0	0	0	0	0	0	0	1	0	0	0	0	0	0	4	0	0	0
ENSMUSG00000100319	2	2	0	2	2	4	0	0	2	0	0	2	4	0	0	4	5	0	4	0	0	0	0	0
ENSMUSG00000102689	0	0	0	0	0	0	0	0	0	0	0	0	0	0	0	0	0	0	0	0	0	0	0	0
ENSMUSG00000099707	4	24	8	2	4	8	10	2	24	10	0	14	1	20	6	6	18	3	12	6	6	3	44	13
ENSMUSG00000101211	16	4	27	14	6	18	16	2	12	4	0	14	4	16	10	8	10	24	10	0	2	26	12	22
ENSMUSG00000101848	0	0	0	1	2	2	0	1	4	2	0	0	0	4	0	0	0	4	2	0	2	2	0	0
ENSMUSG00000101764	0	0	0	0	0	0	0	0	0	0	0	0	0	0	0	0	0	0	0	0	0	0	0	0
ENSMUSG00000059483	0	0	0	0	0	1	0	4	3	0	2	1	0	1	0	0	0	6	0	0	1	0	0	0
ENSMUSG00000101496	24	0	18	0	2	18	6	6	11	2	0	30	2	12	18	1	6	6	12	0	17	12	13	5
ENSMUSG00000102123	6	0	0	2	0	0	2	0	6	0	0	2	4	0	8	0	0	4	2	0	0	0	0	0
ENSMUSG00000039395	95	32	23	66	29	26	81	36	12	133	0	18	92	6	33	144	31	15	183	17	8	126	12	21
ENSMUSG00000094655	0	2	2	0	0	0	0	3	0	0	0	0	0	2	0	0	0	0	0	0	2	0	0	0
ENSMUSG00000097131	224	84	158	148	92	145	156	47	162	186	36	114	199	80	156	209	61	145	154	60	136	281	106	133
ENSMUSG00000094050	0	0	0	0	0	0	0	0	1	0	0	0	0	0	0	8	0	2	0	0	0	0	6	0
ENSMUSG00000093956	0	2	11	3	2	4	3	0	4	9	0	0	0	0	5	0	0	2	1	0	11	4	0	0
ENSMUSG00000093843	0	0	16	0	0	16	1	0	1	2	0	3	14	2	4	2	0	0	2	1	14	0	0	3
ENSMUSG00000026189	902	419	272	435	452	328	429	390	244	1125	221	299	1109	375	235	1243	362	327	1471	302	295	1159	364	308
ENSMUSG00000026188	32	36	14	31	22	22	14	11	14	14	118	4	18	62	11	14	10	10	10	35	22	12	14	10
ENSMUSG00000026187	893	1020	1414	767	944	1098	1030	743	1010	971	1556	1368	989	1270	1256	1138	845	1319	1125	990	1450	1299	1349	1411
ENSMUSG00000039372	8	0	0	0	0	0	0	0	6	4	0	0	0	0	2	0	0	0	0	4	0	0	2	4
ENSMUSG00000085812	0	0	1	0	0	0	0	0	0	0	0	2	0	0	1	1	2	0	0	0	0	0	0	0
ENSMUSG00000039354	1282	883	1211	902	856	1038	1176	920	893	1141	732	1095	1147	1256	1129	1233	923	1323	1231	945	1141	1112	872	1149
ENSMUSG00000039342	0	0	0	0	0	2	0	0	0	0	0	0	0	0	0	0	0	0	0	0	0	0	12	0
ENSMUSG00000046330	14492	16564	9703	14390	20751	15883	14540	21624	11224	13252	8427	14413	13626	15938	10607	14156	15300	15117	15931	15214	13445	11165	10676	12367
ENSMUSG00000039323	30673	83552	63845	49574	55587	97214	45558	75435	86154	35689	17318	86944	26739	66121	66203	33396	73226	86962	29316	65985	89871	26454	37440	83944
ENSMUSG00000026185	130875	28250	143863	186520	28851	159926	134068	20584	115062	136503	16246	138503	310760	29985	274849	279100	25869	295100	207841	28585	254935	264794	19138	286248
ENSMUSG00000101968	10	0	0	0	9	0	2	2	0	2	0	0	2	1	0	0	0	0	0	0	0	10	0	0
ENSMUSG00000026182	0	0	0	0	0	0	0	1	0	0	0	0	2	0	0	0	0	0	0	0	0	0	0	0
ENSMUSG00000102266	0	0	0	0	0	0	0	0	0	0	0	0	0	0	0	0	0	0	6	0	0	0	0	0
ENSMUSG00000101112	0	4	0	1	0	0	0	0	0	0	0	0	0	0	0	0	0	0	0	2	0	0	0	0
ENSMUSG00000100697	0	0	0	0	0	0	0	0	0	0	0	0	0	0	0	0	0	0	0	0	0	0	0	0
ENSMUSG00000099877	0	0	27	5	1	26	1	0	8	0	0	20	8	0	38	10	0	8	2	0	18	0	0	41
ENSMUSG00000098697	0	0	0	0	0	0	0	0	0	0	0	0	0	0	0	0	0	0	0	0	0	0	0	0
ENSMUSG00000101812	0	0	0	0	0	0	0	0	0	0	0	1	0	0	0	0	0	0	0	0	3	0	0	0
ENSMUSG00000100044	0	14	0	0	10	0	0	10	6	0	11	0	0	6	0	0	18	0	0	6	2	0	7	5
ENSMUSG00000100444	0	2	12	6	2	8	1	2	8	0	0	3	12	0	19	4	2	22	2	0	20	4	0	8
ENSMUSG00000100429	0	0	0	0	0	0	0	0	0	0	0	0	0	0	1	0	0	0	0	0	0	3	0	4
ENSMUSG00000100301	14	0	52	18	0	38	10	0	32	6	0	49	39	2	112	28	0	85	32	0	63	28	0	67
ENSMUSG00000101344	19	0	11	5	2	16	20	4	12	17	0	29	51	8	57	4	0	63	16	0	41	38	2	66
ENSMUSG00000088666	0	0	0	0	0	0	0	0	0	0	0	0	0	0	0	0	0	0	0	0	0	0	0	0
ENSMUSG00000098504	0	0	6	0	0	3	0	0	8	1	0	0	3	0	6	0	0	1	0	0	0	3	0	0
ENSMUSG00000055322	14555	5317	9720	16961	4254	11949	17850	6245	12059	15379	2255	9181	15681	3339	11443	16943	5386	13387	13828	4184	11775	16451	2321	11892
ENSMUSG00000061815	51	0	13	31	0	9	40	0	2	46	0	30	132	0	31	94	0	34	110	2	18	126	2	15
ENSMUSG00000026180	0	0	0	0	0	0	0	0	0	10	0	0	2	0	0	0	0	0	0	0	0	0	0	0
ENSMUSG00000048480	0	0	6	0	0	0	0	0	6	0	0	0	6	4	5	2	0	0	4	0	3	0	0	3
ENSMUSG00000087820	0	0	0	0	0	0	0	0	0	0	0	0	0	0	0	0	0	0	0	0	0	0	0	0
ENSMUSG00000094768	0	0	0	0	0	0	0	0	0	0	0	0	0	0	0	0	0	0	0	0	0	0	0	0
ENSMUSG00000006304	8077	9752	10773	7227	8448	10176	8192	9839	8962	8531	12455	10615	7831	9211	9866	8803	8273	11266	8262	7935	9774	9353	9288	10399
ENSMUSG00000064272	0	0	0	0	0	0	0	0	14	4	0	6	0	0	4	0	1	0	12	0	3	2	0	0
ENSMUSG00000006299	3052	3718	2247	2740	4438	3287	2710	4153	2252	2783	1460	2883	3159	4084	2385	3297	3989	3220	3347	3810	2912	2680	2410	3085
ENSMUSG00000101503	0	0	0	0	0	0	0	0	0	0	0	0	0	0	0	0	0	0	0	0	0	0	0	0
ENSMUSG00000026179	862	1162	785	877	1236	858	945	1150	606	1026	574	723	919	1298	817	1001	1190	988	1203	1178	798	974	693	836
ENSMUSG00000103013	3	8	6	4	6	4	6	3	7	14	0	1	19	1	7	6	1	0	7	9	2	2	0	3
ENSMUSG00000006301	3361	2442	3635	2949	2666	3190	2943	2864	2915	3420	1485	3161	3177	2309	3177	3743	2379	3543	3305	1983	3293	3567	1990	3415
ENSMUSG00000099931	0	0	0	0	0	0	0	0	0	0	0	0	0	0	0	0	0	0	0	0	0	0	0	0
ENSMUSG00000103403	2	0	6	0	0	8	2	2	2	5	0	0	11	2	0	6	0	1	4	4	9	4	6	0
ENSMUSG00000073650	16	30	119	34	71	106	15	40	100	28	75	99	9	82	96	13	50	121	20	36	132	19	38	126
ENSMUSG00000026177	30	10	58	16	12	16	6	8	3	4	0	6	2	12	20	8	10	20	0	12	10	8	26	0
ENSMUSG00000026176	4543	2929	3580	4956	3376	5154	4817	2922	3914	4625	1172	4093	4706	3678	4373	5748	3522	5815	5235	3349	4608	5235	2210	4724
ENSMUSG00000065468	1	0	0	6	3	0	0	0	1	4	0	1	3	2	3	4	3	5	1	2	2	0	0	6
ENSMUSG00000026175	0	6	12	0	0	0	0	2	2	0	0	4	0	0	4	2	0	5	0	4	0	0	2	4
ENSMUSG00000033364	768	697	755	839	591	867	808	558	713	827	1134	690	630	767	811	826	782	760	795	714	721	922	755	929
ENSMUSG00000103227	4	0	7	2	8	10	4	4	6	9	0	12	6	2	10	2	6	0	0	6	12	8	16	4
ENSMUSG00000026174	1395	1308	1249	1243	1236	1227	1225	1386	1187	1236	1152	1294	1340	1522	1134	1548	1344	1378	1443	1242	1171	1305	1207	1322
ENSMUSG00000026173	14	44	1	10	56	8	11	36	5	9	34	26	6	51	22	20	54	18	30	42	20	39	33	11
ENSMUSG00000026135	1183	1056	1118	1058	1217	987	1101	995	1107	1066	1441	873	992	1508	876	1173	1201	1174	1096	1353	1114	1113	972	1016
ENSMUSG00000093155	1	1	3	3	0	2	7	0	0	2	0	0	3	0	4	0	1	0	1	0	1	0	0	1
ENSMUSG00000026172	802	859	486	682	912	537	693	958	517	700	675	489	686	926	484	939	863	500	901	892	510	949	743	552
ENSMUSG00000026171	1056	1040	793	871	1162	908	1029	1160	810	911	766	968	980	1338	720	1193	1032	1076	902	1080	885	1086	1135	1133
ENSMUSG00000033276	381	306	456	262	297	437	430	281	429	304	120	344	303	559	435	265	399	558	232	436	487	360	332	435
ENSMUSG00000033257	1454	1634	1594	1547	1741	1554	1705	1572	1533	1593	1811	1333	1212	2338	1650	1726	1803	1836	1423	1736	1627	1642	1897	2002
ENSMUSG00000026170	96	178	80	132	159	49	100	183	42	132	68	63	52	184	41	79	169	60	82	143	52	46	128	28
ENSMUSG00000006542	1207	330	228	500	98	111	1065	125	218	680	259	167	50	54	17	83	44	42	228	107	71	151	70	46
ENSMUSG00000098351	0	0	0	0	0	0	0	0	0	0	0	0	0	0	0	0	0	0	0	0	0	0	0	0
ENSMUSG00000033227	8	0	2	18	8	14	2	0	0	12	0	0	8	0	0	16	0	0	20	2	0	6	0	0
ENSMUSG00000099472	0	4	0	0	0	0	0	0	0	0	0	0	0	0	0	0	0	0	1	0	0	0	0	0
ENSMUSG00000026167	14	16	27	38	0	26	35	0	34	40	0	20	2	0	10	32	0	18	12	2	0	0	0	22
ENSMUSG00000089964	0	0	0	0	0	0	0	0	0	0	0	0	0	0	0	0	0	0	0	0	0	0	0	0
ENSMUSG00000090071	14	10	10	40	36	4	10	30	8	10	0	12	2	12	2	14	24	4	14	30	6	6	6	0
ENSMUSG00000055197	0	0	0	0	0	0	0	0	0	0	0	0	0	0	0	0	0	0	0	0	0	0	0	0
ENSMUSG00000006546	0	10	0	0	0	2	0	0	0	0	0	0	0	0	0	2	0	0	0	0	0	0	0	0
ENSMUSG00000065616	0	0	0	0	0	1	0	0	0	0	0	0	0	0	0	0	0	0	0	0	0	0	0	0
ENSMUSG00000047021	3	0	0	0	0	0	0	0	6	0	0	1	0	0	0	4	6	4	0	1	0	1	5	5
ENSMUSG00000089653	0	0	0	0	0	0	0	0	0	0	0	0	0	0	0	0	0	0	0	0	0	0	0	0
ENSMUSG00000006538	0	4	0	2	2	0	14	0	0	6	0	0	3	4	10	20	0	2	2	0	0	0	0	6
ENSMUSG00000103145	2	0	0	0	8	0	0	4	0	0	0	0	0	0	0	1	0	3	0	0	0	0	0	2
ENSMUSG00000026162	89	39	88	98	41	90	102	37	53	94	63	79	59	34	79	107	49	127	116	58	71	63	48	75
ENSMUSG00000026205	22	16	22	41	32	0	59	29	2	55	10	10	30	29	11	51	11	11	28	33	47	53	20	11
ENSMUSG00000033159	2112	1625	1946	2424	1708	2035	2099	1688	2053	2055	872	1738	2080	1988	2025	2328	1638	2470	1945	1484	2253	2025	1374	2045
ENSMUSG00000049339	1896	2791	2021	2317	2977	2528	2099	3031	2161	1918	1762	2202	1787	3260	2262	2264	2667	2795	2016	2467	2531	2092	2266	2446
ENSMUSG00000026197	436	512	468	446	457	473	433	568	402	484	276	391	550	599	433	493	441	456	519	466	415	408	403	388
ENSMUSG00000026198	40	11	20	15	12	5	30	7	13	12	0	11	30	5	8	14	6	17	22	7	4	18	1	26
ENSMUSG00000099519	0	0	0	0	0	0	0	0	0	0	0	0	0	0	0	0	0	0	0	0	0	0	0	0
ENSMUSG00000033124	1466	1010	1524	1383	1089	1332	1448	935	1335	1675	689	1179	1368	1235	1606	1518	1120	1535	1545	1041	1398	1444	1025	1465
ENSMUSG00000026199	909	1012	960	1003	1105	1053	1019	1033	1007	841	637	663	916	1104	910	1015	855	1183	844	953	966	942	695	914
ENSMUSG00000026200	800	1549	1089	799	1904	1008	810	1687	1002	719	1268	1051	869	1522	1083	846	1654	1362	734	1586	1219	924	1199	1154
ENSMUSG00000099204	0	0	0	0	0	0	0	0	0	0	0	0	0	0	0	0	0	0	0	0	0	0	0	0
ENSMUSG00000026201	1682	2145	1397	1592	2107	1395	1651	2150	1270	1730	1286	1304	1794	2327	1233	2127	2102	1641	2033	2147	1462	1831	1585	1384
ENSMUSG00000026202	1456	2962	763	1057	2473	666	1301	2510	765	1173	1478	582	238	1781	456	328	1793	572	462	1638	435	304	1807	544
ENSMUSG00000096094	0	0	0	0	0	0	0	0	8	2	0	1	2	0	1	0	0	0	4	0	0	0	0	6
ENSMUSG00000026203	1506	1088	1136	1339	1353	1447	1444	1156	1486	1401	382	1452	1403	1207	1229	1394	1101	1504	1425	1027	1376	1451	758	1460
ENSMUSG00000026204	158	3289	447	120	4784	417	121	3312	356	137	1387	330	81	3368	296	79	3458	456	87	3508	350	61	2392	293
ENSMUSG00000101840	0	1	0	0	1	0	0	3	0	0	20	0	0	4	0	0	1	0	0	1	1	0	8	0
ENSMUSG00000033061	0	0	0	0	0	0	0	0	0	0	0	0	0	0	0	0	2	0	0	0	0	0	0	0
ENSMUSG00000100556	0	0	0	0	0	0	0	0	0	0	0	0	0	0	0	0	0	0	0	0	0	0	0	0
ENSMUSG00000026209	2482	3690	2252	1960	3618	2120	2342	3605	2059	2593	1564	2066	2261	3544	1857	2718	3256	2399	2826	3221	1979	2505	3175	2236
ENSMUSG00000026208	18807	7055	8172	9915	3004	3432	17879	3074	6570	9579	1810	4828	925	1549	434	1440	1240	706	3817	2578	1735	2261	1628	1296
ENSMUSG00000085653	4	0	0	0	4	0	12	0	0	14	0	0	0	0	0	0	0	0	2	0	0	6	0	0
ENSMUSG00000026207	3433	2087	1668	3032	2107	2216	3765	2179	2261	2679	903	2016	1859	2783	1597	2382	2355	2090	1881	2639	1851	2594	1475	1943
ENSMUSG00000086053	16	4	4	8	8	2	4	8	13	3	12	7	2	8	3	0	14	7	6	3	9	5	0	0
ENSMUSG00000033021	2200	2333	2174	1975	2235	2140	2191	2245	1893	2290	1317	2026	2111	2800	2058	2226	2190	2314	1880	2297	2029	2305	1969	2040
ENSMUSG00000033007	18	10	1	18	8	3	1	4	8	23	0	0	2	11	2	16	2	18	0	16	12	20	2	3
ENSMUSG00000102605	0	2	0	0	0	0	0	0	1	0	0	0	0	0	2	0	4	2	0	13	0	0	4	0
ENSMUSG00000032997	8446	10472	4937	8017	10255	6385	8423	9991	5141	8178	3277	5368	9145	10582	6109	9618	10724	7074	8445	9076	5262	7798	6208	5656
ENSMUSG00000026211	9146	1703	4419	5584	1073	4453	8315	1139	4573	5221	456	3422	2868	917	3524	3145	808	4392	3454	1249	3896	3352	747	3591
ENSMUSG00000051703	158	77	57	132	134	74	143	71	52	128	0	54	161	135	77	146	118	52	79	79	82	71	66	123
ENSMUSG00000032968	660	147	314	441	140	444	556	105	390	431	52	237	235	92	278	270	96	347	279	132	294	194	50	294
ENSMUSG00000082745	2	0	2	3	0	1	1	0	0	1	0	0	2	0	1	1	0	0	0	0	2	0	0	0
ENSMUSG00000026213	1401	944	1022	1188	839	1075	1247	911	941	1117	354	881	962	992	1119	1226	742	1112	1103	906	1283	1152	633	1112
ENSMUSG00000082059	0	0	0	0	0	0	0	0	0	0	0	0	0	0	0	0	0	0	0	0	0	0	0	0
ENSMUSG00000006576	3430	1452	1603	2465	1660	1742	3123	1289	1818	2053	578	1569	1245	1354	1566	1525	1167	1919	1428	1273	1783	1400	732	1913
ENSMUSG00000083244	0	0	0	0	0	0	0	0	0	0	0	0	0	0	0	0	0	0	0	0	0	0	0	0
ENSMUSG00000082528	0	0	0	0	0	0	0	0	0	0	0	0	0	0	0	0	1	0	0	0	0	0	0	0
ENSMUSG00000082012	0	0	0	0	0	0	0	0	0	0	0	0	0	0	0	0	0	0	0	0	0	0	0	2
ENSMUSG00000099996	0	0	0	4	0	2	0	0	0	0	0	0	0	0	0	0	0	0	0	0	0	0	0	0
ENSMUSG00000101763	0	0	0	0	0	0	0	0	0	0	0	0	0	0	0	0	0	0	0	0	0	0	0	0
ENSMUSG00000100827	0	0	0	0	0	0	0	0	0	0	0	0	0	0	0	0	0	0	0	0	0	0	0	0
ENSMUSG00000100553	0	0	0	0	0	0	0	0	0	0	0	0	0	0	0	0	0	0	0	0	0	2	0	0
ENSMUSG00000098611	0	0	0	0	0	0	0	0	0	0	0	0	0	0	0	0	0	0	0	0	0	0	0	0
ENSMUSG00000100534	0	0	0	0	1	2	0	0	0	0	0	0	0	0	1	1	0	0	0	0	0	0	0	0
ENSMUSG00000102904	0	0	0	0	0	0	0	0	0	0	0	0	0	0	0	0	0	0	0	0	0	0	0	0
ENSMUSG00000089326	0	0	0	0	0	0	0	0	0	0	0	0	0	0	0	0	0	0	0	0	0	0	0	0
ENSMUSG00000026235	1424	814	1009	2090	704	1476	1978	745	1398	1649	742	841	816	650	644	1200	618	973	1194	692	813	1376	716	939
ENSMUSG00000099141	0	0	0	0	0	0	0	0	0	0	0	0	0	0	0	0	0	0	0	0	0	0	0	0
ENSMUSG00000101849	4	4	0	2	0	8	8	0	0	0	0	12	0	0	0	2	0	6	0	6	6	12	0	0
ENSMUSG00000101506	0	0	0	0	0	0	0	0	0	0	0	0	0	0	0	0	0	0	0	0	0	0	0	0
ENSMUSG00000065215	0	0	0	0	0	0	0	0	0	0	0	0	0	0	0	0	0	0	0	0	0	0	0	0
ENSMUSG00000102052	0	0	0	0	0	0	0	0	0	0	0	0	0	0	0	0	0	0	0	0	0	0	0	0
ENSMUSG00000004872	16	54	32	6	2	12	30	54	26	30	34	70	0	46	16	2	30	22	2	16	28	0	22	12
ENSMUSG00000032908	23	8	12	20	8	1	36	28	0	40	0	3	8	19	6	16	23	10	14	8	1	15	0	8
ENSMUSG00000099561	0	0	0	0	0	0	0	0	0	0	9	0	0	0	0	0	0	0	0	0	0	0	8	0
ENSMUSG00000102945	0	0	0	0	0	0	0	0	0	0	0	0	0	0	0	0	0	0	0	0	0	0	0	0
ENSMUSG00000026245	1857	2638	1921	1461	2647	1483	1623	2435	1369	2112	2983	1834	1782	2781	1528	2023	2195	1685	2266	2225	1520	2192	2793	1807
ENSMUSG00000101798	0	0	3	0	2	0	0	0	2	0	0	5	0	1	1	0	0	0	4	0	1	0	6	0
ENSMUSG00000104018	26	22	66	21	8	46	26	10	28	36	80	38	26	24	20	8	44	28	39	30	44	16	16	24
ENSMUSG00000090486	16	0	0	4	0	0	8	2	0	33	22	0	41	0	6	42	0	0	64	0	0	30	0	0
ENSMUSG00000012187	26	0	0	2	0	0	14	0	0	59	0	0	89	0	6	86	0	10	106	0	2	87	0	4
ENSMUSG00000099364	32	2	44	20	8	13	4	2	34	18	0	30	6	6	4	2	4	3	12	2	7	10	0	8
ENSMUSG00000100562	0	0	0	0	0	0	2	0	0	0	0	0	0	0	0	0	0	0	0	0	0	0	0	0
ENSMUSG00000032883	1540	1388	1180	853	1073	740	1296	945	950	1259	1606	718	656	725	755	656	873	874	977	764	743	857	991	818
ENSMUSG00000079470	197	52	117	112	49	98	144	47	100	188	118	140	126	50	111	182	24	168	225	47	132	212	70	106
ENSMUSG00000099377	4	2	2	0	6	12	8	6	12	8	2	4	10	4	18	12	0	14	10	2	6	16	4	2
ENSMUSG00000099706	0	0	0	0	0	0	0	0	0	0	0	0	0	0	0	0	0	2	0	0	0	0	0	0
ENSMUSG00000047330	286	2321	1360	645	4039	2356	530	3045	1607	248	1248	1026	340	2602	1420	388	2303	1728	212	2512	1686	314	1944	1270
ENSMUSG00000101324	0	0	6	0	0	7	0	0	0	4	0	0	1	2	6	0	0	3	6	1	2	0	0	0
ENSMUSG00000072978	4	0	10	0	0	2	1	0	0	6	2	0	0	4	6	0	2	0	0	2	0	1	0	2
ENSMUSG00000098911	0	0	0	0	0	0	0	0	0	0	0	0	0	0	0	0	0	0	0	0	0	0	0	0
ENSMUSG00000050711	80	22	180	248	12	182	92	10	86	138	0	186	108	22	266	158	30	452	146	10	248	105	2	208
ENSMUSG00000099562	0	0	0	0	0	0	0	0	0	0	0	0	0	0	0	0	0	0	0	0	0	0	0	0
ENSMUSG00000077782	0	0	0	0	0	0	0	0	0	0	0	0	0	0	0	0	0	0	0	0	0	0	0	0
ENSMUSG00000054702	28	6	27	14	29	32	16	33	28	57	58	28	22	14	22	58	30	49	52	10	26	49	24	46
ENSMUSG00000102235	0	0	0	6	0	0	2	0	0	2	0	6	0	0	2	0	0	0	0	0	0	4	0	0
ENSMUSG00000073643	888	1071	823	1290	1100	774	1165	1184	793	1064	1266	661	835	1436	798	1205	1119	891	755	1312	733	1227	1269	815
ENSMUSG00000104497	0	0	0	0	0	0	0	0	0	0	0	0	6	0	0	0	0	0	0	0	4	2	0	0
ENSMUSG00000026248	783	646	580	636	584	480	781	644	382	803	363	591	697	524	485	864	517	635	834	515	573	910	488	490
ENSMUSG00000026249	2812	3076	1428	1900	2997	1277	3002	3211	1096	1932	3634	1173	503	2879	1016	928	3235	1230	976	2249	820	881	2532	968
ENSMUSG00000067106	38	12	11	42	16	8	21	7	10	20	2	21	38	37	22	50	30	14	56	6	6	48	14	10
ENSMUSG00000100397	0	0	0	0	0	0	0	0	0	0	0	0	0	6	0	0	0	0	0	0	4	0	0	0
ENSMUSG00000099753	0	0	0	0	0	0	0	0	0	0	0	0	0	0	0	0	0	0	0	0	0	0	0	0
ENSMUSG00000096297	0	0	0	0	0	0	0	0	0	0	0	0	0	0	0	0	0	0	0	0	0	0	0	0
ENSMUSG00000102518	0	0	0	0	0	0	0	0	0	0	0	0	0	0	0	0	0	0	0	0	0	0	0	0
ENSMUSG00000099552	0	0	0	0	0	0	0	0	0	0	0	0	0	0	0	0	0	0	0	0	0	0	0	0
ENSMUSG00000043230	0	0	0	0	0	0	0	0	0	0	0	0	0	2	0	0	0	0	0	0	0	0	0	0
ENSMUSG00000101257	4	0	0	0	0	0	4	0	0	4	0	0	0	0	0	0	0	0	0	0	0	0	0	0
ENSMUSG00000103404	0	0	0	0	0	0	0	0	0	4	16	0	0	0	6	0	4	0	0	0	0	0	0	0
ENSMUSG00000004364	3527	3452	4202	3276	3063	3653	3416	3198	3664	3944	6691	3702	3281	4131	3589	3957	3327	3881	3594	3082	3631	4085	4132	3659
ENSMUSG00000103076	9	12	36	6	10	31	17	12	37	30	0	15	35	13	22	18	21	21	12	21	20	14	51	23
ENSMUSG00000103525	0	0	0	0	0	4	4	0	3	14	0	0	0	0	0	0	2	0	0	0	0	6	0	16
ENSMUSG00000101722	0	2	0	0	0	0	0	0	0	0	0	0	0	0	0	0	4	0	0	0	0	1	8	0
ENSMUSG00000090637	0	0	0	0	0	0	0	0	0	0	0	0	0	0	0	0	0	0	0	0	0	0	0	0
ENSMUSG00000101483	0	0	0	0	0	0	0	0	0	0	0	0	0	0	0	0	0	0	0	0	0	0	0	0
ENSMUSG00000038608	455	38	65	309	74	104	361	33	67	375	250	35	254	42	18	568	42	102	414	59	57	366	49	35
ENSMUSG00000103192	0	0	0	0	0	0	0	0	0	2	0	0	6	0	0	0	0	0	0	0	0	0	0	0
ENSMUSG00000104488	0	0	0	0	0	0	0	0	0	0	0	0	0	0	0	0	0	0	0	0	0	0	0	0
ENSMUSG00000102721	0	0	0	0	0	0	0	0	0	0	0	0	0	0	0	6	0	0	1	0	0	0	0	0
ENSMUSG00000099949	0	0	0	0	0	0	0	0	0	0	0	0	0	0	0	0	0	0	0	0	0	0	0	0
ENSMUSG00000099918	0	0	0	0	0	0	0	0	0	0	0	0	0	0	0	0	0	0	0	0	0	0	0	0
ENSMUSG00000054976	4	0	0	2	2	0	0	2	0	0	0	0	0	20	0	0	8	0	0	0	0	0	2	0
ENSMUSG00000104029	0	0	0	0	0	0	0	0	0	0	0	0	0	0	0	0	0	0	0	0	8	0	0	0
ENSMUSG00000101986	0	0	0	2	0	0	0	0	0	0	0	0	0	0	0	0	0	0	0	0	0	0	0	0
ENSMUSG00000087008	3	0	0	0	0	0	0	2	0	2	0	4	1	0	2	0	2	0	4	0	0	0	0	2
ENSMUSG00000100561	6	2	6	2	0	6	2	0	16	0	4	10	0	2	0	4	0	6	2	4	0	8	2	2
ENSMUSG00000103571	0	0	0	0	0	0	0	0	0	0	0	0	2	0	0	0	0	4	0	0	0	2	0	0
ENSMUSG00000098797	0	0	0	0	0	0	0	0	0	0	0	0	0	0	0	0	0	0	0	0	0	0	0	0
ENSMUSG00000055980	8960	3836	4930	7422	4283	5078	7624	3995	4645	9781	2559	5177	10855	5029	7188	11642	4339	7613	9762	4389	6562	10601	3514	7699
ENSMUSG00000022591	0	0	0	0	0	0	0	0	0	0	0	0	0	0	0	0	0	0	0	0	0	0	0	0
ENSMUSG00000026142	874	3081	1068	898	3487	813	1015	3669	943	925	3482	996	985	3799	903	1083	3191	965	921	3010	1030	943	3402	974
ENSMUSG00000104493	0	2	8	4	6	2	4	6	0	0	16	2	0	18	0	0	14	0	0	16	0	0	5	6
ENSMUSG00000100786	0	0	0	0	0	3	4	4	1	2	0	0	0	2	0	0	0	0	4	0	2	0	2	0
ENSMUSG00000096779	0	0	0	0	0	0	0	0	0	0	0	0	0	0	0	0	0	0	0	0	0	0	0	0
ENSMUSG00000067158	31	36	16	41	22	16	66	45	15	32	0	24	40	45	12	36	29	12	28	25	12	32	36	27
ENSMUSG00000079465	9	12	14	8	8	14	3	8	13	15	0	6	19	8	8	26	16	18	20	8	5	2	13	5
ENSMUSG00000065055	0	0	0	0	0	0	0	0	0	0	0	0	0	0	0	0	0	0	0	0	0	0	0	0
ENSMUSG00000097564	7	0	9	12	6	0	16	2	11	13	0	17	12	6	4	13	0	21	17	6	22	18	16	25
ENSMUSG00000026150	3039	3175	3364	2916	2690	2559	3203	2972	2716	3339	4341	3262	2548	3564	3159	3532	2843	3256	2965	2780	3327	3299	3875	3436
ENSMUSG00000101450	44	72	92	47	53	79	56	65	68	79	129	104	81	117	75	84	67	82	77	86	69	68	118	147
ENSMUSG00000026149	5	0	0	3	0	1	8	0	0	4	0	0	8	2	0	9	0	0	0	6	0	6	0	14
ENSMUSG00000099771	0	0	0	0	0	0	0	0	0	0	0	0	0	0	0	0	0	0	0	0	0	0	0	0
ENSMUSG00000102280	0	4	0	0	0	0	0	0	0	0	0	0	0	0	0	0	0	0	0	0	0	0	0	0
ENSMUSG00000100170	0	0	0	1	0	0	0	0	0	0	0	0	0	0	0	0	0	0	2	2	0	0	6	1
ENSMUSG00000100744	0	0	0	0	0	0	0	0	0	0	0	0	0	0	0	0	0	0	0	0	0	0	0	0
ENSMUSG00000093782	0	0	0	0	0	0	0	0	0	0	0	0	0	0	0	0	0	0	0	0	0	0	0	0
ENSMUSG00000026159	2509	3920	2774	2401	3795	2435	2682	3537	2789	3022	5469	2693	2498	4865	2735	2939	3820	2804	2410	4111	2751	2703	5036	3020
ENSMUSG00000101784	0	4	0	0	0	0	0	0	0	0	0	0	0	2	0	0	0	2	0	0	0	0	0	0
ENSMUSG00000038496	2	63	23	0	91	16	2	54	4	16	190	6	0	86	28	0	78	10	0	102	8	8	87	8
ENSMUSG00000100432	0	4	1	0	10	2	0	6	0	0	0	0	0	2	1	0	10	0	0	9	0	0	0	0
ENSMUSG00000100190	0	0	0	0	0	0	2	0	0	0	0	0	0	0	0	0	0	0	0	0	0	0	0	0
ENSMUSG00000104423	0	0	0	0	0	0	0	0	0	0	0	0	0	0	0	0	0	0	0	0	0	0	0	0
ENSMUSG00000101315	0	0	0	0	0	0	0	0	6	0	0	0	0	0	0	0	0	0	0	0	0	0	0	0
ENSMUSG00000099691	0	0	0	0	0	0	0	0	0	0	0	0	0	0	0	0	0	0	0	0	0	0	0	0
ENSMUSG00000026166	2	2	0	8	4	0	0	4	2	22	0	0	4	0	0	0	0	0	4	2	0	0	2	0
ENSMUSG00000101173	0	2	0	0	0	0	0	0	0	0	0	0	0	0	0	0	0	0	0	0	0	0	0	0
ENSMUSG00000053161	12	2	6	0	0	8	2	3	0	0	0	3	0	4	0	0	4	2	0	6	2	2	2	2
ENSMUSG00000101896	0	0	0	0	2	0	1	0	0	0	0	0	0	0	0	0	0	0	0	0	0	0	2	4
ENSMUSG00000084443	0	0	0	0	0	0	0	0	0	0	0	0	0	0	0	0	0	0	0	0	0	0	0	0
ENSMUSG00000026163	28	10	68	24	10	14	60	2	34	20	18	12	0	10	2	6	4	2	12	6	8	0	0	48
ENSMUSG00000079140	0	2	0	0	0	0	0	2	0	0	0	0	0	4	2	0	0	0	6	0	0	0	0	2
ENSMUSG00000104374	0	0	0	0	0	0	0	0	0	0	0	0	0	0	0	0	0	0	0	0	0	0	0	0
ENSMUSG00000104219	0	0	0	0	0	0	0	0	0	0	0	0	0	0	0	0	0	0	0	0	0	0	0	0
ENSMUSG00000100580	0	0	0	2	0	0	0	1	1	0	10	0	0	0	0	0	1	0	0	0	0	0	0	1
ENSMUSG00000094946	0	0	0	0	0	0	0	0	0	0	0	0	0	0	0	0	0	0	0	0	0	0	0	0
ENSMUSG00000077736	0	0	0	0	0	0	0	0	0	0	0	0	0	0	0	0	0	0	0	0	0	0	0	0
ENSMUSG00000045658	812	1337	365	1049	2064	400	979	1522	330	742	738	280	593	989	210	852	1128	382	644	720	200	810	633	238
ENSMUSG00000102750	0	0	0	0	4	0	0	0	0	0	0	0	0	2	0	0	0	0	0	0	0	0	0	0
ENSMUSG00000101934	0	0	0	0	0	0	0	0	0	0	0	0	0	0	0	0	0	0	0	0	0	0	0	0
ENSMUSG00000098851	0	0	0	0	0	0	0	0	0	0	0	0	0	0	0	0	0	0	0	0	0	0	0	0
ENSMUSG00000036766	400	1065	26	212	1281	26	356	1233	16	185	860	4	32	340	4	28	867	0	76	347	6	30	408	4
ENSMUSG00000104396	0	0	0	0	0	0	0	2	0	0	0	0	0	0	0	0	2	0	0	2	0	0	0	0
ENSMUSG00000102481	0	0	0	0	0	0	0	0	0	0	0	0	0	0	0	0	0	0	0	0	0	0	0	0
ENSMUSG00000093254	0	0	0	0	0	0	0	0	0	0	0	0	0	0	0	0	0	0	0	0	0	0	0	0
ENSMUSG00000026219	9254	11929	12456	9244	11020	9895	9746	11840	11447	9686	15693	10858	9125	14083	10447	10537	12126	12135	9113	11949	11723	10565	13731	12403
ENSMUSG00000103505	10	2	2	0	0	4	0	2	9	9	0	0	5	11	4	0	2	0	4	6	10	0	14	7
ENSMUSG00000104503	0	4	0	0	4	0	6	10	4	0	0	2	6	0	8	0	13	12	4	6	0	0	0	5
ENSMUSG00000073633	226	204	332	147	209	251	177	168	249	326	174	301	298	225	352	284	236	438	362	193	354	343	288	368
ENSMUSG00000026220	0	4	0	2	10	0	0	8	2	4	0	2	4	4	6	10	0	3	0	2	4	10	0	10
ENSMUSG00000096802	0	0	0	0	0	0	0	2	0	0	0	0	0	0	0	0	0	0	0	0	0	0	0	0
ENSMUSG00000099693	0	0	0	0	0	0	0	0	0	0	0	0	0	0	0	0	0	0	0	0	0	0	0	0
ENSMUSG00000052477	8	0	1	13	2	8	3	2	5	0	3	2	8	3	1	6	3	1	2	6	2	2	8	4
ENSMUSG00000064281	5	2	11	15	9	2	16	19	16	22	20	18	15	18	10	9	11	6	7	17	6	10	18	7
ENSMUSG00000098842	0	0	0	0	0	0	0	0	0	0	0	0	0	0	0	0	0	0	0	0	0	0	0	0
ENSMUSG00000061852	0	0	0	0	0	0	0	0	0	0	0	0	0	0	0	0	0	0	0	0	0	0	0	0
ENSMUSG00000089976	0	0	0	0	0	0	1	0	0	0	0	0	0	2	0	0	3	0	2	0	0	0	0	0
ENSMUSG00000101279	0	0	0	0	0	0	0	0	0	0	0	0	0	0	0	0	0	0	0	0	2	0	0	0
ENSMUSG00000089844	0	14	2	18	9	4	2	0	24	2	0	10	0	2	6	2	10	4	10	4	6	6	2	3
ENSMUSG00000073631	0	0	0	0	0	0	0	0	0	0	0	0	0	0	0	0	0	0	0	0	0	0	0	0
ENSMUSG00000072109	0	0	0	1	0	1	0	0	0	0	0	0	0	1	0	0	0	0	0	0	0	0	2	0
ENSMUSG00000090128	0	0	0	0	0	0	0	0	0	0	0	0	0	0	0	0	0	0	0	0	0	0	0	0
ENSMUSG00000089763	0	0	0	0	0	0	0	0	0	0	0	0	0	0	0	0	0	0	0	0	0	0	0	0
ENSMUSG00000089716	3	12	0	0	1	0	0	2	0	1	0	0	0	2	1	4	0	0	0	0	0	1	1	0
ENSMUSG00000079457	2	2	0	0	0	0	0	0	0	0	0	0	0	0	0	0	0	0	0	0	0	0	0	0
ENSMUSG00000090252	0	0	0	0	0	0	0	0	0	2	0	0	0	0	0	0	0	0	0	0	0	0	0	0
ENSMUSG00000079455	0	0	0	0	0	0	0	0	0	0	0	0	0	1	0	0	0	0	0	0	0	0	0	0
ENSMUSG00000091199	0	0	0	0	0	6	0	0	2	0	0	0	0	0	0	0	0	0	0	0	0	0	0	3
ENSMUSG00000089652	0	0	0	0	0	0	0	0	0	0	0	0	0	0	0	0	0	0	0	0	0	0	0	0
ENSMUSG00000089937	0	0	0	2	0	2	0	0	2	2	0	0	0	0	0	1	0	0	0	0	1	0	0	0
ENSMUSG00000096292	0	0	0	0	0	1	0	0	0	0	0	0	0	0	0	0	0	0	0	0	0	0	0	0
ENSMUSG00000101751	0	1	0	0	1	0	0	2	0	0	0	0	0	3	1	0	0	0	0	0	0	0	0	0
ENSMUSG00000089714	0	0	0	0	0	0	0	0	0	0	0	0	0	0	0	0	0	0	0	0	0	0	0	0
ENSMUSG00000090186	0	0	0	0	0	0	0	0	0	0	0	0	0	0	0	0	0	0	0	0	0	0	0	0
ENSMUSG00000094127	0	0	0	0	0	0	0	0	0	0	0	0	0	0	0	0	0	0	0	0	0	0	0	0
ENSMUSG00000070034	69	3	84	21	1	70	35	4	51	32	5	76	18	7	12	12	5	36	2	0	38	24	2	19
ENSMUSG00000090103	0	0	0	0	0	0	0	0	0	0	0	0	0	0	0	0	0	0	0	0	0	0	0	0
ENSMUSG00000070031	66	29	164	122	15	148	85	36	163	49	10	134	34	11	78	34	25	57	31	14	58	52	23	61
ENSMUSG00000073628	0	0	0	0	0	0	0	0	0	0	0	0	0	0	0	2	0	0	0	0	0	0	0	0
ENSMUSG00000090246	0	0	6	0	0	1	0	0	6	6	0	6	1	0	2	5	0	2	0	0	0	5	0	0
ENSMUSG00000026222	292	8	382	327	34	367	318	51	511	216	36	352	23	20	135	69	22	215	52	16	143	42	30	64
ENSMUSG00000064414	0	0	0	0	0	0	0	0	0	0	0	0	0	0	0	0	0	0	0	0	0	0	0	0
ENSMUSG00000052760	34	35	131	24	7	43	33	10	58	36	18	54	10	18	63	21	14	69	19	12	38	17	24	57
ENSMUSG00000098634	0	0	0	0	0	0	0	0	0	0	0	0	0	0	0	0	0	0	0	0	0	0	0	0
ENSMUSG00000094834	0	0	0	0	0	0	0	0	0	0	0	0	0	0	0	0	0	0	0	0	0	0	0	0
ENSMUSG00000100217	0	0	0	0	0	0	0	0	0	0	0	0	0	0	0	0	0	0	0	0	0	0	0	0
ENSMUSG00000092932	0	0	0	0	0	0	0	0	0	0	0	0	0	0	0	0	0	0	0	0	0	0	0	0
ENSMUSG00000036707	3679	4092	3748	3732	4123	3407	3862	4111	3410	4014	6998	3558	3780	4982	3396	4329	4199	3883	4011	4181	3364	4650	5134	4000
ENSMUSG00000026223	6229	12488	7954	6386	14272	10335	6422	13890	9262	5399	4732	9014	6252	12849	7830	6208	12038	10412	6183	11802	9367	5591	8142	9092
ENSMUSG00000026224	0	0	0	0	4	0	0	0	0	0	0	0	0	0	0	10	0	0	0	2	0	2	0	0
ENSMUSG00000099767	0	0	0	0	0	0	0	0	0	8	0	0	0	0	0	0	0	0	0	0	0	0	0	0
ENSMUSG00000049608	0	0	0	0	0	0	0	0	0	0	0	0	0	0	0	0	0	0	0	0	0	0	0	0
ENSMUSG00000100108	0	0	0	0	0	0	0	0	0	0	0	0	0	0	0	0	0	0	0	0	0	0	0	0
ENSMUSG00000099342	12	16	19	6	6	12	12	4	6	10	10	6	6	12	8	6	4	6	8	2	6	6	16	8
ENSMUSG00000026226	0	0	0	0	0	0	0	0	0	0	0	0	0	0	0	2	0	0	0	0	0	0	0	0
ENSMUSG00000026227	12	0	0	0	2	0	0	0	0	38	0	0	57	0	6	57	0	2	38	0	4	34	0	0
ENSMUSG00000026229	5016	4539	5531	4492	3906	4198	4952	3987	4473	5763	6111	4849	4712	4860	4713	5975	4039	4819	5741	4024	4576	5642	5351	4689
ENSMUSG00000077274	0	0	0	0	0	0	0	0	4	0	0	0	1	0	0	0	0	1	0	0	0	0	0	2
ENSMUSG00000026228	17	58	20	8	30	21	12	23	3	8	0	26	2	20	6	5	51	6	5	25	8	5	21	8
ENSMUSG00000103272	34	24	40	34	22	16	24	22	42	30	30	18	44	44	41	25	39	21	34	41	28	20	49	35
ENSMUSG00000094638	0	0	0	0	0	0	0	0	0	0	0	0	0	0	0	0	0	0	0	0	0	0	0	0
ENSMUSG00000062590	472	936	398	524	874	492	503	1037	529	494	759	519	561	845	586	440	814	570	506	780	493	610	661	608
ENSMUSG00000087538	0	0	1	2	0	0	3	0	1	1	0	0	0	0	0	0	0	0	0	0	0	1	0	0
ENSMUSG00000079445	0	0	0	4	0	6	4	0	14	6	0	2	0	0	0	6	0	2	0	0	0	0	0	4
ENSMUSG00000099644	0	0	0	0	0	0	0	0	0	0	0	0	0	0	0	0	0	0	0	0	0	0	0	0
ENSMUSG00000091806	0	0	0	0	0	0	0	0	0	4	0	0	0	0	1	0	0	0	0	0	0	1	2	0
ENSMUSG00000101853	0	0	0	0	0	0	0	0	0	0	0	0	0	0	0	0	0	0	4	0	0	0	0	3
ENSMUSG00000026234	15574	19269	12807	14487	17344	14858	14234	17600	13121	15475	25421	14598	14005	20148	13549	16753	17800	16318	16690	16763	14925	16685	18348	15385
ENSMUSG00000064837	0	0	0	0	0	0	0	0	0	0	0	0	0	0	0	0	0	0	0	0	0	0	0	0
ENSMUSG00000064696	0	0	0	0	0	0	0	0	1	0	0	0	0	0	0	0	0	0	0	0	0	0	0	0
ENSMUSG00000064823	0	0	0	0	0	0	0	0	0	0	0	0	0	0	0	0	1	0	0	3	0	0	0	0
ENSMUSG00000073627	62	122	39	70	71	58	95	91	35	90	126	42	54	103	58	76	95	47	50	86	53	52	98	48
ENSMUSG00000026237	14	2	0	2	0	0	4	0	0	0	0	0	3	0	3	0	0	0	4	0	0	2	0	0
ENSMUSG00000036574	0	0	0	0	0	0	0	0	0	0	0	0	0	0	0	0	0	0	0	0	0	0	0	0
ENSMUSG00000101328	0	0	0	0	0	0	0	0	0	0	0	0	0	0	0	0	0	0	4	0	0	0	0	0
ENSMUSG00000026238	17276	13053	10118	18673	12675	16934	17772	12233	12269	17913	8167	14851	17745	16834	14802	21862	14144	19504	22415	15074	16938	17895	9931	16715
ENSMUSG00000026239	683	1077	959	832	1064	1187	709	980	906	713	796	1063	657	1274	984	740	1080	1205	815	1018	954	727	1036	1157
ENSMUSG00000102927	6	6	0	8	3	2	4	1	4	2	0	0	0	2	4	3	2	2	0	8	2	8	0	0
ENSMUSG00000026240	787	808	457	745	788	611	784	798	627	744	358	717	785	825	585	879	861	818	774	689	608	743	536	652
ENSMUSG00000084468	0	0	0	0	0	0	0	0	0	0	0	0	0	0	0	0	0	0	0	0	0	0	0	0
ENSMUSG00000103609	0	13	0	8	4	0	5	2	0	0	0	0	2	4	0	0	5	3	0	9	0	2	12	0
ENSMUSG00000026241	24	537	0	26	582	4	24	444	0	40	204	6	44	706	0	33	727	0	28	635	6	36	350	4
ENSMUSG00000053333	606	702	707	495	666	577	474	655	501	530	478	516	459	892	499	563	749	676	470	683	591	546	738	648
ENSMUSG00000100225	2	0	0	0	0	0	0	0	0	0	0	0	0	0	1	0	0	0	0	0	0	0	0	0
ENSMUSG00000100768	4	0	0	2	0	0	0	0	0	0	0	0	4	0	0	0	0	0	0	0	2	2	0	2
ENSMUSG00000104121	1	0	0	0	0	0	0	0	0	0	0	0	0	0	0	0	4	0	0	0	0	10	4	0
ENSMUSG00000102383	0	0	0	0	2	0	0	0	2	0	0	0	0	0	8	0	0	0	0	0	0	0	0	6
ENSMUSG00000104400	4	0	0	0	0	0	0	0	2	0	0	0	0	0	4	0	0	0	0	0	0	0	0	0
ENSMUSG00000102293	0	2	0	0	0	0	0	0	0	5	0	2	0	0	0	0	0	0	0	2	2	0	0	0
ENSMUSG00000102649	5	2	0	5	4	6	2	6	2	0	0	5	2	11	2	6	0	2	5	0	4	2	2	10
ENSMUSG00000084106	112	165	229	135	160	174	144	143	181	171	244	262	150	199	160	158	184	168	180	152	160	118	144	166
ENSMUSG00000102571	0	0	0	8	0	2	0	0	0	2	0	0	0	0	0	0	0	0	2	4	0	12	0	2
ENSMUSG00000099401	1	0	0	0	3	1	0	1	0	0	0	0	0	1	0	0	0	0	0	0	0	0	0	0
ENSMUSG00000102956	0	0	0	0	2	2	0	0	0	0	0	0	0	0	0	0	0	0	0	0	0	0	0	0
ENSMUSG00000103984	16	36	60	25	20	70	36	14	40	8	34	27	17	21	34	23	46	27	24	37	34	45	12	21
ENSMUSG00000101940	0	0	0	6	4	0	10	0	0	0	0	0	3	0	0	0	3	0	0	4	4	0	0	0
ENSMUSG00000101625	0	0	0	0	6	0	0	5	0	0	0	0	0	0	0	0	0	0	0	0	0	0	5	0
ENSMUSG00000026246	0	0	0	0	0	0	0	0	0	0	0	0	0	0	0	0	0	0	0	0	0	0	0	0
ENSMUSG00000079440	2	2	0	2	0	0	8	2	0	6	0	0	0	0	0	0	0	0	0	4	0	0	0	0
ENSMUSG00000100940	0	0	0	0	0	0	0	0	0	0	0	0	1	0	0	0	0	0	0	0	0	0	0	0
ENSMUSG00000036500	2	0	0	0	0	0	0	0	0	0	0	0	0	0	0	0	0	0	1	0	0	4	0	0
ENSMUSG00000099839	0	0	0	0	0	2	1	0	0	1	0	0	0	0	0	0	0	0	0	0	0	0	0	0
ENSMUSG00000026247	50	19	0	34	26	0	53	14	2	12	0	2	0	16	4	26	38	0	22	21	0	10	4	0
ENSMUSG00000036480	16	3	0	2	36	6	8	4	0	0	0	0	0	14	2	0	6	0	0	8	0	0	10	0
ENSMUSG00000026251	3049	1344	772	1205	411	272	2401	536	429	1341	364	396	104	290	30	164	189	68	451	436	134	396	345	98
ENSMUSG00000026253	3916	759	1360	1492	261	479	3395	346	1011	1846	234	841	117	140	36	63	81	127	701	217	260	285	184	205
ENSMUSG00000026254	2728	3302	2501	2752	3425	2669	3078	3357	2287	2625	2550	2534	2220	3557	2318	2902	2944	2867	2883	3173	2435	2850	2888	2690
ENSMUSG00000088318	0	0	0	0	0	0	0	0	0	0	0	0	0	0	0	0	0	0	0	0	0	0	0	0
ENSMUSG00000026255	73	47	0	56	19	10	60	56	6	55	0	18	56	13	5	104	32	3	66	16	4	51	31	1
ENSMUSG00000089821	0	0	0	0	0	0	0	0	0	0	0	0	0	0	0	0	0	0	0	0	0	0	0	0
ENSMUSG00000048000	3378	3279	3159	3360	3534	3149	3306	3561	2995	3304	3510	2975	2990	3601	2868	3602	3397	3609	3183	3196	2998	3528	3059	3524
ENSMUSG00000095281	0	0	0	0	0	0	0	0	0	0	0	0	0	0	0	0	0	0	0	0	0	3	0	1
ENSMUSG00000079436	0	3	2	0	4	1	1	2	0	4	27	3	0	3	4	0	2	0	6	2	1	1	0	2
ENSMUSG00000089613	2	0	0	0	0	0	2	0	8	6	7	0	0	0	0	0	2	0	0	2	0	0	3	0
ENSMUSG00000026258	12	0	0	2	0	4	4	0	0	16	0	4	365	0	225	101	0	44	78	0	38	103	0	50
ENSMUSG00000026259	121	4	16	78	0	24	112	6	14	166	14	17	81	6	82	98	4	52	59	4	39	130	4	37
ENSMUSG00000079434	0	0	28	0	0	0	0	0	2	2	0	2	4	0	0	0	0	4	6	2	0	0	0	0
ENSMUSG00000091123	0	0	0	0	0	0	0	0	0	0	0	0	0	0	0	0	0	0	0	0	0	0	0	0
ENSMUSG00000090994	4	0	0	0	2	0	0	0	0	0	0	0	0	0	0	0	0	0	0	0	0	0	0	4
ENSMUSG00000026288	8	0	16	48	2	40	20	0	0	14	6	7	8	4	32	0	1	30	10	0	8	12	0	14
ENSMUSG00000026289	1831	2074	1250	1467	2056	1372	1774	2187	1343	1835	1938	1188	1632	2342	1336	2193	2042	1478	2042	1787	1340	1883	2097	1452
ENSMUSG00000087968	2	0	6	6	4	2	1	0	0	8	0	0	7	1	0	4	2	0	6	11	8	0	0	17
ENSMUSG00000089281	6	7	0	0	6	4	6	6	10	4	14	2	0	8	0	0	12	4	2	2	2	14	16	8
ENSMUSG00000056055	13	23	17	9	32	10	37	12	20	11	0	13	21	6	9	16	10	6	31	18	2	29	2	12
ENSMUSG00000070738	4292	1748	2183	3347	1897	2070	3241	1483	2034	4457	1422	1944	4269	2820	2151	5366	2028	2032	4940	2125	1995	5268	2291	1981
ENSMUSG00000101942	12	0	4	2	6	2	0	0	4	6	0	0	10	0	0	7	3	8	4	0	0	16	0	3
ENSMUSG00000103996	6	0	6	0	0	0	0	0	0	0	16	2	0	0	0	0	0	1	0	0	0	0	0	0
ENSMUSG00000103591	10	6	4	10	6	12	8	0	12	4	0	6	5	0	1	0	11	2	12	0	2	8	2	10
ENSMUSG00000005501	2593	2954	2889	2477	2742	2343	2656	2907	2524	2909	3500	2345	2482	3103	2503	3303	2776	2748	2761	2771	2313	3244	3058	2813
ENSMUSG00000095942	0	0	0	0	0	0	0	0	0	0	0	0	0	0	0	0	0	0	0	0	0	0	0	0
ENSMUSG00000084021	0	4	0	2	0	0	2	0	0	0	0	0	0	2	2	0	0	0	0	0	0	0	0	0
ENSMUSG00000083478	0	0	0	0	0	0	0	0	0	0	0	0	0	0	0	0	0	0	0	0	0	0	0	0
ENSMUSG00000090165	0	0	0	0	0	0	0	0	0	0	0	0	0	0	0	0	0	0	0	0	0	0	0	0
ENSMUSG00000092220	0	0	0	0	0	0	0	0	0	0	0	0	0	0	0	0	0	0	0	0	0	0	0	0
ENSMUSG00000090175	0	8	0	2	36	0	0	27	0	2	86	0	2	24	0	4	26	0	1	8	0	5	31	0
ENSMUSG00000089675	8	0	0	14	0	0	15	0	0	5	0	0	28	0	0	33	0	0	31	0	0	14	0	0
ENSMUSG00000090124	1417	766	257	1561	1024	233	1369	650	226	1195	571	177	1101	1116	110	1878	882	195	1511	720	106	1268	718	125
ENSMUSG00000082837	0	0	0	2	0	0	0	0	0	0	0	0	0	6	0	0	0	0	0	0	0	0	0	0
ENSMUSG00000090145	223	19	19	174	21	20	142	32	23	194	21	21	150	44	18	249	47	20	193	28	21	170	13	5
ENSMUSG00000084195	10	0	0	1	1	0	0	0	0	0	0	0	0	0	0	4	0	0	0	0	0	0	0	0
ENSMUSG00000081261	0	1	2	0	2	0	0	4	0	5	0	0	0	3	0	0	2	0	0	3	0	5	0	1
ENSMUSG00000054545	124	30	16	96	31	16	141	28	22	106	6	7	82	61	1	109	43	5	77	35	12	64	43	1
ENSMUSG00000081602	0	0	0	0	0	4	0	0	0	0	0	0	2	0	0	4	0	0	4	0	0	0	0	0
ENSMUSG00000082513	2	0	0	0	0	0	0	0	4	0	0	0	0	0	2	0	0	0	2	0	8	0	0	0
ENSMUSG00000082677	2	0	0	0	0	0	2	8	0	2	0	0	2	0	0	0	0	0	0	0	0	6	0	0
ENSMUSG00000089943	8	0	0	0	0	0	0	0	1	6	0	0	7	0	0	6	0	0	6	8	0	6	0	0
ENSMUSG00000081488	4	0	0	0	0	2	0	0	0	4	0	0	2	0	0	8	0	0	0	0	0	0	0	0
ENSMUSG00000083277	4	0	0	8	2	0	0	0	0	2	0	0	0	0	0	4	0	0	0	0	0	0	6	0
ENSMUSG00000090171	0	0	0	4	0	4	0	0	0	4	0	0	0	0	0	4	0	1	0	0	0	4	0	1
ENSMUSG00000081984	50	45	138	66	68	79	83	66	68	90	0	94	68	61	74	56	38	88	104	63	88	58	66	114
ENSMUSG00000089960	1	1	0	1	0	0	0	0	0	1	0	0	0	4	0	2	4	0	4	0	0	10	0	0
ENSMUSG00000079429	195	629	132	194	943	210	188	708	147	169	519	135	173	1039	191	210	844	120	172	766	111	192	705	70
ENSMUSG00000044783	6095	2551	6078	5436	2900	5909	6055	2636	5790	6199	1900	5269	5016	3849	5100	6963	3361	6439	5716	3107	5177	5769	3047	5549
ENSMUSG00000036251	4	15	0	2	12	0	0	8	0	1	12	0	0	3	0	6	7	0	2	5	0	0	3	0
ENSMUSG00000085420	0	6	0	0	0	0	0	0	0	0	0	0	0	0	0	0	0	0	0	0	0	0	0	0
ENSMUSG00000026295	0	0	0	0	0	0	0	0	0	0	0	0	0	0	0	0	2	0	4	0	0	0	0	0
ENSMUSG00000099553	0	0	0	0	0	0	0	0	0	0	0	0	0	0	0	0	0	0	0	0	0	0	0	0
ENSMUSG00000100908	0	2	0	0	3	0	0	0	0	0	0	0	0	0	0	0	0	0	0	0	0	0	0	0
ENSMUSG00000062310	0	6	0	0	0	0	0	4	0	3	16	0	0	9	0	0	0	0	0	6	0	0	2	0
ENSMUSG00000100798	0	37	0	0	62	0	0	75	0	0	36	0	0	13	2	0	32	0	0	16	0	0	18	0
ENSMUSG00000104057	0	0	0	0	0	0	0	0	0	0	0	0	0	0	0	0	0	0	0	0	0	0	0	0
ENSMUSG00000100367	0	0	0	0	0	0	0	0	0	0	0	0	0	0	0	0	0	0	0	0	0	0	0	0
ENSMUSG00000049866	626	20852	622	736	25598	882	696	23377	633	668	18370	890	454	24636	859	592	20983	986	486	21332	930	570	19340	1021
ENSMUSG00000101736	0	0	0	0	0	0	0	0	0	0	0	0	0	0	0	0	0	0	0	0	0	0	0	0
ENSMUSG00000097398	0	4	0	2	2	0	0	8	0	0	0	0	6	7	4	2	8	0	0	2	0	8	0	4
ENSMUSG00000099848	0	0	0	0	0	0	0	0	0	0	0	0	0	0	0	0	0	0	0	0	0	0	0	0
ENSMUSG00000101333	0	0	0	0	0	0	0	0	0	0	0	0	0	0	0	0	0	0	0	0	0	0	0	0
ENSMUSG00000099378	0	0	0	0	0	0	0	0	0	0	0	0	0	0	0	0	0	0	0	0	0	0	0	0
ENSMUSG00000099544	0	0	0	0	0	0	0	0	0	0	0	0	0	0	0	0	0	0	0	0	0	0	0	0
ENSMUSG00000036206	1674	3204	839	1498	3684	1134	1581	3927	918	1506	2287	826	1306	2772	651	1531	3127	1144	1474	2836	872	1602	2384	1055
ENSMUSG00000102700	11	2	8	8	4	8	0	0	0	6	23	0	16	4	0	0	0	0	6	0	0	0	14	2
ENSMUSG00000102083	0	0	0	0	1	0	0	0	0	0	0	0	0	0	0	0	0	0	0	0	0	0	0	0
ENSMUSG00000101288	0	0	0	0	0	0	0	0	0	0	0	0	0	0	0	0	0	0	0	0	0	0	0	0
ENSMUSG00000099938	0	0	0	0	0	0	0	0	0	0	0	0	0	0	0	0	0	0	0	0	0	0	0	0
ENSMUSG00000055013	1556	2371	898	1603	2427	949	1557	2493	903	1421	1616	805	1162	2486	895	1316	2316	1027	1089	2373	834	1258	1732	845
ENSMUSG00000104114	2	0	14	6	0	6	0	8	0	4	0	0	2	0	2	0	0	6	2	0	4	0	0	4
ENSMUSG00000088371	0	0	0	0	4	0	0	0	0	0	0	0	0	0	0	2	0	0	0	0	0	0	0	0
ENSMUSG00000101662	0	0	2	0	0	0	0	0	0	12	0	0	0	0	6	0	1	0	2	0	4	0	4	0
ENSMUSG00000102009	2	0	4	14	1	0	3	4	1	0	0	0	0	0	0	4	0	0	0	0	0	6	0	0
ENSMUSG00000088775	0	0	0	0	0	0	0	0	0	0	0	0	0	2	2	0	0	0	0	0	0	0	0	0
ENSMUSG00000103252	0	0	0	0	0	0	0	0	0	0	0	0	0	0	0	0	2	2	0	4	6	0	0	12
ENSMUSG00000034486	0	4	31	4	2	10	0	0	27	0	0	14	0	6	4	0	2	7	0	0	10	0	0	20
ENSMUSG00000092627	2	2	50	2	1	85	0	0	51	0	0	40	8	2	3	0	0	12	0	0	23	0	0	20
ENSMUSG00000067081	0	0	0	0	0	0	2	0	0	0	0	0	0	0	0	0	0	0	0	0	0	1	0	0
ENSMUSG00000026301	0	0	0	6	2	0	0	0	0	0	0	0	0	8	0	0	4	0	0	0	0	0	0	0
ENSMUSG00000100850	0	0	0	2	0	0	0	0	0	0	0	0	0	0	0	0	0	0	0	0	0	0	0	0
ENSMUSG00000044337	645	10748	902	1200	11072	1705	1124	11433	1926	732	11990	786	417	14288	574	778	10787	709	614	10883	658	782	13818	591
ENSMUSG00000104087	0	0	0	0	4	0	0	5	0	0	0	0	0	2	0	0	0	0	0	2	0	0	0	0
ENSMUSG00000101951	0	1	2	0	6	4	0	2	0	4	0	0	0	6	0	0	3	0	4	1	0	0	12	2
ENSMUSG00000101028	5	26	3	6	26	1	12	49	0	6	33	2	0	51	0	2	42	0	0	26	1	2	48	0
ENSMUSG00000098368	0	0	0	0	0	0	0	0	0	0	0	0	0	0	0	0	0	0	0	0	0	0	0	0
ENSMUSG00000101997	0	6	0	0	0	0	0	0	0	0	0	0	0	4	0	0	0	0	0	4	0	0	10	0
ENSMUSG00000103292	6	20	5	10	45	8	8	37	2	2	0	3	2	16	14	9	36	0	0	35	7	0	41	3
ENSMUSG00000034432	2272	2926	2305	2197	2562	1967	2294	2587	2159	2458	2483	2474	2014	3111	2178	2516	2560	2537	2488	2334	2196	2420	2974	2344
ENSMUSG00000056128	1	2	0	6	0	0	2	2	0	0	0	0	0	6	0	0	0	1	0	3	0	4	0	0
ENSMUSG00000048126	61110	14861	11330	83764	24110	14959	88762	18043	13987	61106	13096	7553	42909	24997	7733	59884	19602	8869	46652	26345	6531	51380	23822	6834
ENSMUSG00000103061	8	2	0	4	1	0	16	0	2	13	0	0	2	0	0	0	7	0	1	2	2	2	0	0
ENSMUSG00000103978	0	0	0	0	0	0	0	0	0	0	0	0	0	0	0	0	0	0	0	1	0	0	0	0
ENSMUSG00000026303	67	64	12	125	86	16	86	155	6	42	20	6	16	55	6	30	54	2	22	31	4	72	42	6
ENSMUSG00000090550	0	0	0	0	0	0	2	0	0	0	0	0	0	0	0	0	0	0	0	0	0	1	0	1
ENSMUSG00000026304	0	2	0	0	0	2	0	0	0	4	0	4	10	10	2	0	0	2	0	0	6	0	0	6
ENSMUSG00000100791	0	0	0	0	0	0	0	0	4	0	0	0	0	0	0	0	0	0	0	0	0	0	0	0
ENSMUSG00000026305	3889	4597	2872	3556	4141	3330	4151	4443	2423	3693	6200	2550	2473	4237	2397	3311	4112	2813	2855	3609	2411	3552	4338	2976
ENSMUSG00000070732	2	4	0	0	8	2	0	0	12	6	0	4	0	2	2	3	14	4	0	4	4	0	0	0
ENSMUSG00000100018	0	0	4	0	4	0	0	0	0	0	0	0	4	0	0	2	0	0	0	0	0	0	16	0
ENSMUSG00000034353	724	169	386	1375	162	689	1315	226	302	902	74	442	450	132	553	859	140	541	618	168	606	850	165	670
ENSMUSG00000034343	1891	2621	1974	1736	2329	1953	1958	2569	1678	2113	2830	2081	1753	2394	2157	2325	2393	2020	2068	2078	2209	2369	2602	2571
ENSMUSG00000083064	6	18	16	16	26	10	6	16	0	4	36	8	12	16	12	12	13	2	12	4	13	21	17	6
ENSMUSG00000097285	1	8	0	2	4	0	11	0	2	0	8	0	2	2	0	0	0	1	0	6	12	0	0	6
ENSMUSG00000026307	496	797	402	642	843	421	505	965	382	476	360	304	425	695	245	541	884	319	432	716	284	475	661	415
ENSMUSG00000090322	3	2	0	1	7	4	0	8	2	7	0	2	4	6	1	8	2	0	2	4	4	0	0	0
ENSMUSG00000049515	6	6	16	17	4	18	6	16	3	10	0	4	0	6	1	2	0	0	0	8	10	2	30	8
ENSMUSG00000026308	628	836	386	357	283	124	547	398	320	413	214	220	54	261	38	56	250	76	192	300	92	145	218	56
ENSMUSG00000047443	47	450	113	73	216	140	38	288	147	43	187	83	3	227	122	24	247	119	24	201	132	35	242	96
ENSMUSG00000026309	2130	1979	1649	1753	1754	1669	1953	1726	1528	1989	1678	1474	1107	1779	1425	1507	1599	1730	1445	1688	1488	1596	1620	1515
ENSMUSG00000100253	0	0	0	0	0	0	0	0	1	0	0	0	0	0	0	0	0	0	0	0	0	0	0	0
ENSMUSG00000067071	4080	4178	1144	2084	2372	1110	3752	2724	1096	2535	1170	1220	674	1992	780	803	1844	750	1442	2474	753	956	1700	684
ENSMUSG00000055866	455	628	421	386	510	559	449	546	503	451	405	480	284	799	262	401	596	467	310	688	433	401	628	447
ENSMUSG00000101911	0	0	0	0	0	0	0	0	0	0	0	0	0	0	0	0	0	0	0	0	0	0	0	0
ENSMUSG00000100151	0	0	0	0	0	0	0	0	0	0	0	0	0	0	0	0	0	0	0	0	0	0	0	0
ENSMUSG00000101958	2	6	0	0	2	2	10	0	0	0	8	10	0	10	0	2	2	0	2	0	0	4	10	0
ENSMUSG00000034292	422	799	480	519	760	565	575	780	437	442	943	476	416	822	406	546	863	612	411	706	445	543	744	494
ENSMUSG00000026311	1180	2425	1139	971	2223	1182	1057	2312	1178	1075	1884	1218	890	2778	915	1064	2508	1382	1025	2481	957	1182	2474	1123
ENSMUSG00000101705	0	2	0	0	5	0	0	0	0	0	0	0	0	0	0	0	0	0	0	2	0	0	0	0
ENSMUSG00000100980	32	40	18	30	52	44	54	62	36	24	34	6	24	52	22	34	26	10	32	36	34	16	38	16
ENSMUSG00000007805	309	1982	113	644	3361	157	686	2731	146	406	1727	111	341	1841	65	471	1817	156	331	1907	103	338	1766	57
ENSMUSG00000101414	10	51	2	21	104	9	28	112	8	9	17	2	11	34	14	10	52	4	17	68	2	1	50	5
ENSMUSG00000102745	0	0	0	2	0	0	0	0	0	0	0	0	0	0	0	0	0	4	0	4	0	0	0	0
ENSMUSG00000026313	1451	1450	1028	1157	1465	1066	1277	1444	1080	1151	799	894	759	1814	815	1193	1602	1029	1046	1423	1080	935	1469	1000
ENSMUSG00000103101	6	5	4	10	12	10	12	0	12	0	0	4	6	4	2	8	8	0	16	6	10	8	8	8
ENSMUSG00000096941	0	0	0	0	0	0	0	0	0	0	0	0	0	0	0	0	0	0	0	0	0	0	0	0
ENSMUSG00000102565	0	0	10	0	0	0	8	0	4	0	0	0	0	0	6	0	0	3	0	5	0	0	0	0
ENSMUSG00000101265	0	0	0	0	0	0	0	0	0	0	0	0	0	0	0	0	0	0	0	0	0	0	0	0
ENSMUSG00000101522	0	0	0	0	0	0	0	0	0	0	0	0	0	0	0	0	0	0	0	0	0	0	0	0
ENSMUSG00000026260	5788	4120	2294	4026	4061	2110	4299	3824	1936	5463	4316	2157	5478	3783	1910	6643	3421	2189	7102	3399	1997	6408	3390	2095
ENSMUSG00000098288	0	0	0	0	0	0	3	0	0	0	0	0	0	0	2	1	0	0	0	0	0	1	0	0
ENSMUSG00000067064	0	0	0	0	0	0	0	0	0	0	0	0	0	0	0	0	0	0	0	0	0	0	0	0
ENSMUSG00000057464	0	0	0	0	0	0	0	0	0	0	0	0	0	0	0	0	0	0	0	0	0	0	0	0
ENSMUSG00000042849	0	0	0	0	0	0	0	0	0	0	0	0	0	0	0	0	0	0	0	0	0	0	0	0
ENSMUSG00000097001	0	0	0	0	0	0	0	0	0	0	0	0	0	0	0	0	0	0	0	0	0	0	0	0
ENSMUSG00000058904	0	0	0	0	0	0	0	0	0	0	0	0	0	0	0	0	0	0	0	0	0	0	0	0
ENSMUSG00000099363	0	0	0	0	0	0	0	0	0	0	0	0	0	0	0	0	0	0	0	0	0	0	0	0
ENSMUSG00000100793	0	0	0	0	0	0	0	0	0	0	0	0	0	0	0	0	0	0	0	0	0	0	0	0
ENSMUSG00000046300	0	0	0	0	0	0	0	0	0	0	0	0	0	0	0	0	0	0	0	0	0	0	0	0
ENSMUSG00000062497	0	0	0	0	0	0	0	0	0	0	0	0	0	0	0	0	0	0	0	0	0	0	0	0
ENSMUSG00000063583	0	0	0	0	0	0	0	2	0	0	0	0	0	0	0	0	0	0	0	0	0	0	0	0
ENSMUSG00000061616	0	0	0	0	0	0	0	0	0	0	0	0	0	0	0	0	0	0	0	0	0	0	0	0
ENSMUSG00000073616	1279	3507	882	1071	3916	1289	1239	4501	798	1201	2439	1139	1427	3627	890	1573	3395	1273	1689	3720	1055	1425	2747	1015
ENSMUSG00000044055	14	1	0	7	8	2	8	2	0	10	0	0	50	2	11	30	0	4	22	4	8	28	0	4
ENSMUSG00000100546	6	0	8	8	2	6	0	0	0	0	0	0	4	0	0	2	0	0	2	1	0	4	0	8
ENSMUSG00000099665	0	0	0	0	0	0	0	0	0	0	0	0	0	0	0	0	0	0	0	0	0	0	0	0
ENSMUSG00000100781	0	0	10	0	0	1	1	0	0	2	0	2	4	2	4	0	0	2	0	0	1	0	0	0
ENSMUSG00000034220	6888	7793	2755	4263	7873	2546	5791	6923	2884	4916	2204	2393	5211	6264	1984	5187	6846	2441	4987	5670	2322	4377	3206	2317
ENSMUSG00000101995	14	1	7	5	2	5	14	0	5	2	28	8	12	5	6	4	8	4	10	5	3	9	10	16
ENSMUSG00000065470	0	0	0	0	2	0	0	0	0	4	0	0	0	0	0	0	0	0	0	0	0	0	0	0
ENSMUSG00000034212	10	4	13	23	51	8	6	36	12	2	0	19	13	19	12	27	10	18	12	19	11	5	8	17
ENSMUSG00000047067	185	96	115	119	142	133	81	193	91	112	51	122	97	144	54	70	148	136	128	103	84	70	95	78
ENSMUSG00000097251	35	7	12	17	12	25	20	2	16	18	0	16	29	8	9	16	13	5	6	8	35	39	0	5
ENSMUSG00000026269	2201	1397	1192	2359	1865	1528	2101	1417	1304	2342	639	1130	2332	1354	1162	2662	1336	1528	2472	1466	1170	2577	924	1306
ENSMUSG00000100632	7	2	6	7	1	7	0	6	13	10	0	14	12	0	9	13	0	8	4	2	20	0	0	4
ENSMUSG00000026270	461	694	599	444	609	519	479	569	579	602	360	560	527	756	558	553	666	670	530	626	582	511	441	613
ENSMUSG00000026271	62	136	320	84	226	419	106	108	320	63	176	210	29	74	96	20	133	117	46	76	88	23	112	102
ENSMUSG00000100021	0	0	0	0	0	0	0	0	2	0	0	0	0	0	0	0	0	0	0	0	0	0	0	0
ENSMUSG00000045091	0	0	0	0	0	0	0	0	0	0	0	0	1	0	0	0	0	0	0	0	0	0	0	0
ENSMUSG00000014602	1553	4040	552	4002	4364	1223	3392	5357	1054	1778	3339	460	719	3363	258	1887	5231	565	999	3762	343	1154	3509	321
ENSMUSG00000101378	0	0	0	0	0	0	0	0	0	2	0	0	1	0	0	2	0	0	0	8	0	0	0	0
ENSMUSG00000026272	2	2	2	0	0	2	0	0	4	0	0	2	0	0	0	0	8	0	0	0	2	0	0	0
ENSMUSG00000034159	6	12	0	6	4	4	10	8	0	12	0	0	4	16	0	2	5	0	11	18	4	0	3	0
ENSMUSG00000084989	184	85	157	270	63	149	200	42	246	177	22	165	131	160	129	100	61	201	123	104	114	98	33	155
ENSMUSG00000047793	106314	2259	38690	97047	2337	24860	116382	2121	41115	109990	2265	34663	94799	5662	39575	119343	4180	46886	82551	4259	37525	104674	3593	35231
ENSMUSG00000098997	0	0	0	0	0	0	0	0	0	0	0	0	0	0	0	0	0	0	0	0	0	0	0	0
ENSMUSG00000026273	939	671	689	793	583	520	950	617	625	1034	640	510	961	620	758	1262	578	732	956	541	735	1327	482	620
ENSMUSG00000101172	8	3	10	7	0	6	23	0	10	32	0	32	19	2	21	38	3	40	19	11	40	18	1	28
ENSMUSG00000100351	13	5	14	7	5	11	19	4	17	43	72	16	22	14	22	28	18	42	23	7	30	28	4	17
ENSMUSG00000026274	269	81	381	253	77	363	277	96	301	284	43	296	235	128	382	318	122	393	210	130	349	273	137	345
ENSMUSG00000026275	1714	1911	1835	1619	1909	1730	1776	2135	1670	1716	2790	1849	1594	2151	1667	1942	2054	1883	1755	1957	1550	2074	2220	2002
ENSMUSG00000098689	2	0	0	0	0	2	0	2	1	0	15	2	3	0	3	0	0	0	1	0	0	2	0	5
ENSMUSG00000064389	0	0	20	2	1	0	3	3	2	7	8	0	0	6	0	4	0	0	0	0	0	0	0	3
ENSMUSG00000034107	13	14	8	14	0	18	2	0	12	2	0	19	19	4	15	14	0	34	24	2	14	18	4	26
ENSMUSG00000034088	20141	25351	29144	19868	24351	28144	20934	25074	28255	21411	28997	27030	19487	26075	26537	23030	26385	30471	21016	24734	27766	23017	23172	29057
ENSMUSG00000090489	10	4	11	10	10	22	6	6	28	2	11	18	13	11	13	1	10	12	9	6	10	0	4	15
ENSMUSG00000026276	9802	10163	12735	9746	8263	10014	10772	8975	10416	10738	15190	11029	7552	11257	9515	10885	9263	10872	9515	9474	9770	11181	11853	10839
ENSMUSG00000034066	890	1125	1335	1113	1177	1508	946	1251	1555	1019	1474	1415	913	1601	1576	1247	1419	1627	1076	1390	1593	972	1357	1650
ENSMUSG00000103854	8	0	10	8	0	4	4	4	17	0	0	4	2	7	4	0	0	6	0	4	9	0	0	2
ENSMUSG00000026277	3397	4028	4177	3550	3968	3565	3475	3925	3668	3389	3933	3787	2998	4120	3532	3202	3602	4015	3142	3726	3627	3415	3857	3967
ENSMUSG00000100927	0	0	0	0	0	1	6	3	2	0	0	0	0	0	0	4	2	0	0	0	3	2	0	0
ENSMUSG00000026278	1113	446	167	1181	401	481	1302	449	278	1080	56	236	751	310	279	1157	374	343	1107	259	203	763	172	171
ENSMUSG00000026279	525	538	558	422	554	530	519	439	479	458	235	443	407	522	504	519	422	615	511	420	555	494	298	469
ENSMUSG00000101952	0	0	1	0	0	0	2	0	0	0	0	1	0	3	0	0	1	0	0	0	0	0	0	0
ENSMUSG00000026280	1922	2155	2092	1943	2174	2139	2267	2229	1713	2024	1005	1942	2170	2273	1990	2395	1997	2248	2501	2067	2300	2350	1992	1928
ENSMUSG00000026281	1484	1508	1567	1316	1436	1309	1395	1378	1134	1704	1055	1361	1478	1781	1411	1895	1394	1463	1823	1434	1555	1871	1552	1339
ENSMUSG00000026283	669	612	764	697	656	756	666	665	850	773	656	771	502	702	754	738	661	831	638	560	886	766	659	870
ENSMUSG00000088961	0	0	0	0	1	0	3	0	3	0	0	0	0	0	1	0	0	1	4	0	0	3	0	0
ENSMUSG00000073609	1028	379	776	768	336	728	842	275	782	840	202	747	1047	337	956	1032	255	856	1071	301	797	1194	308	741
ENSMUSG00000094651	2	8	24	0	4	32	0	4	15	2	0	50	0	14	105	2	16	28	0	4	62	4	0	90
ENSMUSG00000101660	0	0	0	1	0	0	1	0	1	0	0	8	0	0	1	0	0	0	1	0	0	0	1	4
ENSMUSG00000093805	6	0	0	0	0	0	0	0	1	0	0	0	0	0	4	0	0	0	0	0	0	0	0	0
ENSMUSG00000099624	0	0	0	0	0	0	0	0	0	0	0	0	0	0	0	0	1	0	0	0	0	0	0	0
ENSMUSG00000073608	0	0	0	0	0	0	0	0	0	0	0	0	0	0	0	0	1	0	1	4	0	0	0	0
ENSMUSG00000034000	0	0	0	0	0	0	0	0	0	0	0	0	0	0	0	0	0	0	0	0	0	0	0	0
ENSMUSG00000026285	0	0	0	0	0	0	0	0	0	0	0	0	0	0	0	0	0	0	0	0	0	0	0	0
ENSMUSG00000100990	0	0	0	6	0	0	0	0	0	0	0	0	0	0	0	0	0	0	0	0	0	0	0	0
ENSMUSG00000100347	24	4	14	2	6	4	6	4	6	14	9	10	19	6	14	4	8	4	12	2	8	4	10	10
ENSMUSG00000077413	0	0	0	0	0	0	0	0	0	0	8	0	0	0	0	0	0	0	0	0	0	0	0	0
ENSMUSG00000100518	0	0	0	0	0	0	0	0	2	0	0	0	0	0	0	0	0	0	0	0	0	0	0	0
ENSMUSG00000089310	0	0	0	0	0	0	0	0	0	0	0	0	0	0	0	0	0	0	0	0	0	0	0	0
ENSMUSG00000099592	0	0	0	0	2	0	0	0	0	0	0	0	0	0	0	0	0	0	0	0	0	0	0	0
ENSMUSG00000051185	865	1228	751	743	1214	1080	904	1357	723	735	944	906	698	1104	831	863	1002	1032	794	994	958	832	811	995
ENSMUSG00000103973	20	10	10	14	10	10	37	32	12	37	26	38	12	33	20	14	26	42	20	12	10	34	16	39
ENSMUSG00000081051	156	254	248	162	244	169	116	196	186	204	228	268	153	250	182	150	232	212	228	160	196	249	262	208
ENSMUSG00000040710	56	336	6	46	378	22	94	415	10	72	580	8	0	254	16	2	369	16	16	279	10	6	466	16
ENSMUSG00000103197	0	0	0	0	2	0	0	0	0	0	0	0	0	0	0	0	0	0	0	0	0	0	0	0
ENSMUSG00000100777	0	0	0	0	0	0	0	0	0	0	0	0	0	0	0	0	0	0	0	0	0	0	0	0
ENSMUSG00000102718	0	0	0	0	0	0	0	0	0	0	0	0	2	2	2	0	0	0	0	0	0	0	0	0
ENSMUSG00000095955	0	0	0	0	0	0	0	0	0	0	0	0	0	0	0	0	0	0	0	0	0	0	0	0
ENSMUSG00000100062	0	0	0	0	0	0	0	0	0	0	0	0	0	0	0	0	0	0	0	0	0	0	0	0
ENSMUSG00000080345	0	0	0	0	0	0	0	0	0	0	0	0	0	0	0	0	0	0	0	0	0	0	0	0
ENSMUSG00000096585	0	0	0	0	0	0	0	0	0	0	0	0	0	0	0	0	0	0	0	0	0	0	0	0
ENSMUSG00000102658	0	0	0	0	0	0	0	0	0	0	0	0	0	0	0	0	0	0	0	0	0	0	0	0
ENSMUSG00000100336	0	0	0	0	0	0	0	0	0	0	0	0	0	0	0	0	0	0	0	0	0	0	0	0
ENSMUSG00000100589	0	0	0	0	0	0	0	0	0	0	0	0	0	0	0	0	0	0	0	0	0	0	0	0
ENSMUSG00000095610	0	0	0	0	0	0	0	0	0	0	0	0	0	0	0	0	0	0	0	0	0	0	0	0
ENSMUSG00000100362	0	0	0	0	0	0	0	0	0	0	0	0	0	0	0	2	0	0	0	0	0	0	0	0
ENSMUSG00000077255	0	0	0	0	0	0	0	0	0	0	0	0	0	0	0	0	0	0	0	0	0	0	0	0
ENSMUSG00000040693	0	0	0	0	0	0	2	0	0	12	0	0	0	0	0	0	0	0	4	0	0	0	0	0
ENSMUSG00000097814	0	0	0	0	0	0	0	0	0	0	0	0	0	0	0	0	0	0	0	0	0	0	0	0
ENSMUSG00000045463	0	0	0	0	0	0	0	0	0	0	0	0	0	0	0	0	0	0	0	0	0	0	0	0
ENSMUSG00000097480	0	0	0	0	0	0	0	0	0	0	0	0	0	0	0	0	0	0	0	0	0	0	0	0
ENSMUSG00000100454	2	5	1	1	2	1	1	2	2	1	0	4	1	1	3	2	5	0	1	0	9	8	3	3
ENSMUSG00000044757	7	3	2	2	6	1	1	3	0	1	37	8	3	5	2	4	2	0	8	2	5	4	3	7
ENSMUSG00000026331	0	0	0	0	0	0	0	0	0	0	0	0	0	0	0	0	0	0	0	0	0	0	0	0
ENSMUSG00000100484	0	0	0	0	0	0	0	0	0	0	0	0	0	0	0	0	0	0	0	0	0	0	0	0
ENSMUSG00000101348	0	0	0	0	0	0	0	0	0	0	0	0	0	0	0	0	0	2	0	0	0	0	0	0
ENSMUSG00000103179	0	0	0	0	0	0	0	0	0	0	0	0	0	0	0	0	0	0	0	0	2	0	0	0
ENSMUSG00000044768	348	510	422	424	382	342	355	534	296	486	710	418	298	628	341	526	472	453	608	576	478	516	694	364
ENSMUSG00000040648	1484	1907	1977	1413	1577	1503	1550	1706	1588	1736	3357	1811	1443	2503	1908	1859	1818	2141	1477	1885	1758	1792	2615	2147
ENSMUSG00000026333	241	191	217	190	182	156	162	168	162	224	296	148	285	254	197	284	185	242	229	192	191	259	228	247
ENSMUSG00000026335	14137	18451	25714	14329	15941	24704	13378	16972	21449	14797	20540	24550	14983	19011	27108	16022	17364	29157	12439	15642	25733	15224	16548	27791
ENSMUSG00000104140	23	7	4	18	28	17	8	6	39	12	62	2	35	8	25	12	12	15	10	23	40	10	12	37
ENSMUSG00000089169	7	0	0	0	0	0	1	0	0	0	0	4	0	0	2	0	0	0	0	0	1	0	0	0
ENSMUSG00000089782	57	83	71	38	48	54	42	46	59	60	66	80	47	56	96	41	57	76	66	38	42	69	70	70
ENSMUSG00000089706	14	13	4	8	11	10	37	11	20	20	14	11	26	27	31	17	16	22	22	14	29	29	14	12
ENSMUSG00000096085	0	0	0	0	0	0	0	0	0	0	0	0	1	0	6	0	4	0	0	3	4	0	0	0
ENSMUSG00000100182	0	0	0	0	0	0	0	0	0	0	0	0	0	0	0	0	0	0	0	0	0	0	0	0
ENSMUSG00000100711	0	4	0	0	0	0	0	0	0	0	0	0	0	2	0	0	0	0	0	0	0	0	0	0
ENSMUSG00000097608	0	0	0	0	0	0	0	0	0	0	0	0	0	0	0	0	0	0	0	0	0	0	0	0
ENSMUSG00000099634	0	2	0	0	0	2	0	0	2	0	0	4	0	0	0	0	0	0	0	0	0	0	0	0
ENSMUSG00000026336	0	0	0	3	0	0	0	0	0	0	0	0	0	0	0	0	0	0	0	0	0	0	0	0
ENSMUSG00000089791	0	0	0	0	8	0	4	6	0	2	0	2	0	0	2	2	0	6	10	0	0	0	0	4
ENSMUSG00000096193	0	0	0	0	0	0	0	0	0	0	0	0	0	0	0	0	0	0	0	0	0	0	0	0
ENSMUSG00000100009	0	0	8	4	0	2	2	0	2	16	12	3	4	0	2	2	0	10	2	0	7	4	0	4
ENSMUSG00000099686	0	0	0	0	0	0	0	0	0	0	0	0	0	0	0	0	0	0	0	1	0	0	0	0
ENSMUSG00000087804	0	0	0	0	0	0	0	0	0	0	0	0	0	0	0	0	0	0	0	0	0	0	0	0
ENSMUSG00000099453	0	0	0	0	0	0	0	0	0	0	0	0	0	0	0	0	0	0	0	0	0	0	0	0
ENSMUSG00000067028	0	0	0	0	0	0	0	0	0	0	0	0	0	0	0	0	0	4	8	2	0	0	2	2
ENSMUSG00000082431	16	6	28	8	18	8	0	6	6	2	0	21	12	12	24	12	8	6	2	6	14	18	12	13
ENSMUSG00000104104	1	0	0	0	0	0	2	0	0	0	0	2	0	0	0	0	0	0	2	0	0	0	0	6
ENSMUSG00000100662	0	0	2	0	0	0	0	0	0	0	0	0	0	0	0	0	0	0	0	0	0	0	0	0
ENSMUSG00000087883	0	0	0	0	0	0	0	0	0	0	0	0	0	0	0	0	0	0	0	0	0	0	0	0
ENSMUSG00000099835	1	8	3	0	1	0	0	7	2	0	0	0	0	2	0	1	1	4	0	0	0	0	0	3
ENSMUSG00000100794	1	10	3	2	1	10	0	2	2	3	0	0	0	3	2	1	2	8	1	0	0	0	0	0
ENSMUSG00000099427	0	0	0	0	0	0	0	0	0	0	0	0	0	0	0	0	0	0	0	0	0	0	0	0
ENSMUSG00000099892	0	0	0	0	0	0	0	1	0	0	0	0	0	0	0	0	0	0	0	0	0	0	0	0
ENSMUSG00000100977	0	0	0	0	0	0	0	0	0	0	0	0	0	0	0	0	0	0	0	0	0	0	0	0
ENSMUSG00000077039	0	0	0	0	0	0	0	0	0	0	0	0	0	0	0	0	0	0	0	0	0	0	0	0
ENSMUSG00000100684	0	0	0	0	0	0	0	0	0	0	0	0	0	0	0	0	0	0	0	0	0	0	0	0
ENSMUSG00000100088	0	0	0	0	0	0	0	0	0	0	0	0	0	0	0	0	0	0	0	0	0	0	0	0
ENSMUSG00000100222	0	0	0	0	0	0	0	0	0	0	6	0	0	0	0	2	0	0	14	0	0	2	0	0
ENSMUSG00000100065	0	0	0	0	0	0	0	0	0	0	0	0	0	0	0	0	0	0	0	0	0	0	0	0
ENSMUSG00000100349	2	0	0	0	0	4	0	0	0	0	0	0	0	0	2	0	0	0	0	1	0	0	0	0
ENSMUSG00000099375	5	0	1	0	6	7	6	6	8	0	0	0	0	0	0	8	4	0	0	4	0	2	0	2
ENSMUSG00000077295	0	0	0	0	0	0	0	0	0	0	0	0	0	0	0	0	0	0	0	0	0	0	0	0
ENSMUSG00000099770	0	0	0	0	0	0	0	0	0	0	0	0	0	0	0	0	0	0	0	0	0	0	0	0
ENSMUSG00000088510	0	0	0	0	0	0	0	0	0	0	0	0	0	0	0	0	0	0	0	0	0	0	0	0
ENSMUSG00000101890	0	0	0	0	0	0	0	0	0	0	0	0	0	0	0	0	0	0	0	0	0	0	0	0
ENSMUSG00000099989	0	0	0	0	0	0	0	0	0	0	0	0	6	0	0	4	0	2	0	0	0	0	0	0
ENSMUSG00000087908	0	0	0	0	0	0	0	0	0	0	0	0	0	0	0	0	0	0	0	0	0	0	0	0
ENSMUSG00000100955	0	0	3	0	0	0	0	0	0	0	0	0	0	0	0	0	0	2	0	0	0	0	0	0
ENSMUSG00000088594	0	0	0	0	0	0	0	0	0	0	0	0	0	0	0	0	0	0	0	0	0	0	0	0
ENSMUSG00000099469	0	0	0	0	0	0	0	0	0	0	0	0	0	0	0	0	0	0	0	0	0	0	0	0
ENSMUSG00000102325	0	0	0	0	0	0	0	0	0	0	0	0	0	0	0	0	0	0	0	0	0	0	0	0
ENSMUSG00000101297	0	0	0	0	0	0	0	0	0	0	0	0	0	0	0	0	0	0	0	0	0	0	0	0
ENSMUSG00000100059	0	0	0	0	0	0	0	0	0	0	0	0	0	0	0	0	0	0	0	0	0	0	0	0
ENSMUSG00000088161	0	0	0	0	0	0	0	0	0	0	0	0	0	0	0	0	0	0	0	0	0	0	0	0
ENSMUSG00000099464	0	0	0	0	0	0	0	0	0	0	0	0	0	0	0	0	0	0	0	0	0	0	0	0
ENSMUSG00000100935	0	0	0	0	0	0	0	0	0	0	0	0	0	0	0	0	0	0	0	0	0	0	0	0
ENSMUSG00000099801	4	0	0	12	0	0	0	0	0	0	4	3	1	0	0	0	0	4	0	0	0	0	0	7
ENSMUSG00000080661	0	0	0	0	0	0	0	0	0	0	0	0	0	0	0	0	0	0	0	0	0	0	0	0
ENSMUSG00000050840	4	8	0	0	0	2	0	0	0	0	0	1	0	0	0	1	0	0	0	0	0	0	0	0
ENSMUSG00000103991	0	0	0	0	0	0	0	0	0	0	0	0	0	0	0	0	0	0	0	0	0	0	0	0
ENSMUSG00000084704	0	0	0	0	0	0	0	0	0	0	0	0	0	0	0	0	0	0	0	0	0	0	0	0
ENSMUSG00000103060	0	0	0	0	0	0	0	0	0	0	0	0	0	0	0	0	0	0	0	0	0	0	0	0
ENSMUSG00000089866	0	0	0	0	0	0	0	0	0	0	0	0	0	0	0	0	0	0	0	0	0	0	0	0
ENSMUSG00000099669	0	0	0	0	0	0	0	0	0	0	0	0	0	0	0	0	0	0	0	0	0	0	0	0
ENSMUSG00000099702	0	0	0	0	0	0	0	0	0	0	0	0	0	1	0	0	0	0	0	0	0	0	0	0
ENSMUSG00000047496	58	34	98	51	40	86	65	34	40	64	48	26	30	24	36	46	22	26	22	20	32	79	44	36
ENSMUSG00000099582	0	0	0	0	0	0	0	0	0	0	0	0	0	0	0	0	0	0	0	0	0	0	0	0
ENSMUSG00000097482	0	0	0	0	0	0	0	0	2	0	0	0	0	0	0	0	0	0	0	0	0	0	0	0
ENSMUSG00000101214	0	10	0	0	2	4	0	8	0	0	0	0	0	2	0	0	12	0	2	10	0	0	2	0
ENSMUSG00000067017	68	86	108	62	82	46	68	86	72	46	42	64	50	104	62	95	70	56	68	58	40	64	90	84
ENSMUSG00000056536	1749	1891	2544	1475	2245	2008	1619	2064	2293	1823	2264	2704	1653	2535	2259	1995	2256	2618	1829	1989	2303	2136	2158	2897
ENSMUSG00000100672	0	0	0	0	0	0	0	4	0	0	0	0	0	4	0	2	0	0	0	0	0	0	0	0
ENSMUSG00000101219	0	0	2	2	1	0	0	1	4	2	0	0	0	0	1	0	0	0	0	2	0	0	4	2
ENSMUSG00000076999	0	0	0	0	0	0	0	0	0	0	0	0	0	0	0	0	0	0	0	0	0	0	0	0
ENSMUSG00000101656	0	0	0	0	0	0	0	0	0	0	0	0	4	0	0	0	0	0	0	0	0	0	0	0
ENSMUSG00000026319	1465	1984	1590	1394	1998	1333	1498	1975	1403	1570	2234	1621	1307	2521	1414	1505	2166	1648	1368	2050	1551	1483	2303	1658
ENSMUSG00000104044	0	0	2	6	0	0	8	0	2	0	0	0	0	8	12	0	6	0	6	0	6	10	12	0
ENSMUSG00000101330	0	1	2	0	2	0	0	0	0	2	0	4	0	1	0	0	4	2	0	0	0	0	6	2
ENSMUSG00000026321	26	2	30	56	22	16	46	0	0	70	0	4	28	4	14	40	2	6	38	2	14	54	8	6
ENSMUSG00000102690	0	0	0	0	0	0	0	0	0	0	0	0	0	0	0	0	0	0	0	0	0	0	0	0
ENSMUSG00000089206	0	0	0	0	0	0	0	0	0	0	0	0	0	0	2	0	0	0	0	0	0	0	0	0
ENSMUSG00000099448	0	0	0	0	0	0	0	2	0	0	0	0	0	0	0	0	0	0	0	0	0	0	0	0
ENSMUSG00000099843	53	45	50	54	92	55	57	74	54	54	100	31	50	120	45	65	78	89	68	70	44	37	41	65
ENSMUSG00000038866	1104	1299	809	1101	1514	880	1232	1201	885	1199	1608	1041	844	1512	868	1299	1557	926	1121	1340	924	1181	1385	987
ENSMUSG00000102501	2	0	4	2	0	1	2	0	2	3	0	8	4	2	0	2	1	0	8	0	0	0	3	6
ENSMUSG00000097612	0	4	6	4	2	4	0	4	0	0	14	10	0	0	0	6	0	0	4	0	0	4	0	2
ENSMUSG00000101583	2	2	0	0	1	1	3	0	2	0	0	0	7	0	0	1	0	2	1	0	0	6	0	0
ENSMUSG00000044340	1228	842	814	1330	722	851	1456	849	931	1203	808	769	1048	903	812	1330	882	1188	1136	834	1026	1163	755	1087
ENSMUSG00000103291	4	0	0	0	0	0	2	2	0	12	0	0	0	0	0	0	0	4	0	0	2	0	0	4
ENSMUSG00000100247	0	0	0	0	0	0	0	0	0	0	0	0	0	0	0	0	0	0	0	0	0	0	0	0
ENSMUSG00000099604	0	0	0	0	0	0	0	0	0	0	0	0	1	0	1	0	0	0	0	0	0	0	0	0
ENSMUSG00000057329	361	470	234	559	387	228	457	417	192	461	657	190	230	528	179	411	501	170	263	570	207	401	478	193
ENSMUSG00000054006	0	0	0	0	0	0	0	0	0	0	0	0	0	0	1	0	0	0	0	0	0	0	0	0
ENSMUSG00000098344	0	0	0	0	0	0	0	0	0	0	0	0	0	0	0	0	0	0	0	0	0	0	0	0
ENSMUSG00000103348	0	0	0	0	0	0	0	0	0	0	0	0	2	0	0	0	0	0	0	0	0	0	0	0
ENSMUSG00000009905	1235	802	1212	1492	834	1070	1279	727	1038	1533	774	1153	1467	920	1283	1785	841	1312	1458	797	1344	1673	1076	1359
ENSMUSG00000009907	3135	2902	3080	2901	2828	2786	3100	2781	2778	3145	4259	2999	2927	3387	2838	3520	2835	3418	3313	2862	2930	3630	3185	3235
ENSMUSG00000067006	190	4	0	396	0	0	260	0	4	752	30	2	82	2	0	147	0	0	227	0	0	70	10	0
ENSMUSG00000083613	0	0	0	0	0	0	0	0	0	0	0	0	0	0	0	0	0	0	0	0	0	0	0	0
ENSMUSG00000059956	0	0	0	0	0	0	0	0	0	0	0	0	0	0	0	0	0	0	4	0	0	0	0	0
ENSMUSG00000048775	0	0	0	0	0	0	0	0	0	0	0	0	0	0	0	0	0	0	0	0	0	0	0	0
ENSMUSG00000084228	0	0	0	0	0	0	0	0	0	0	0	0	0	0	0	0	0	0	0	0	0	0	0	0
ENSMUSG00000044594	0	0	0	0	0	0	0	0	0	0	0	0	0	0	0	0	0	0	10	0	0	0	0	0
ENSMUSG00000058017	0	0	0	0	0	0	0	0	0	0	0	0	0	0	0	0	0	0	0	0	0	0	0	0
ENSMUSG00000083884	0	0	0	0	0	0	0	0	0	0	0	0	0	0	0	0	0	0	0	0	0	0	0	0
ENSMUSG00000073602	2	0	0	4	0	0	6	0	0	48	0	0	0	0	0	8	0	0	16	0	0	0	0	0
ENSMUSG00000080729	0	0	0	0	0	0	0	0	0	0	0	0	0	0	0	0	0	0	0	0	0	0	0	0
ENSMUSG00000081114	0	0	0	0	0	0	0	0	0	0	0	0	0	0	0	0	0	0	0	0	0	0	0	0
ENSMUSG00000073601	0	0	0	0	0	0	0	0	0	0	0	0	0	0	0	0	0	0	0	0	0	0	0	0
ENSMUSG00000084189	0	0	0	0	0	0	0	0	0	0	0	0	0	0	0	0	0	0	0	0	0	0	0	0
ENSMUSG00000026327	0	0	0	14	2	0	4	0	0	6	30	0	0	0	0	0	0	0	4	0	0	0	10	0
ENSMUSG00000087210	0	0	0	0	0	0	0	0	0	0	0	0	0	0	0	0	0	0	0	0	0	0	0	0
ENSMUSG00000067001	0	0	12	2	0	0	0	6	0	0	62	4	0	0	0	0	2	0	0	0	0	0	0	0
ENSMUSG00000089278	0	0	0	0	0	0	0	0	0	0	0	0	0	0	0	0	0	0	0	0	0	0	0	0
ENSMUSG00000062345	90	81	28	136	133	18	165	54	6	291	69	2	20	113	0	78	118	6	124	70	2	24	132	6
ENSMUSG00000092572	0	0	0	2	0	0	0	0	0	0	0	0	0	0	0	0	0	0	0	0	0	0	0	0
ENSMUSG00000102843	0	0	0	0	0	0	0	0	0	0	0	0	0	0	0	0	0	0	0	0	0	0	0	0
ENSMUSG00000026315	621	194	189	709	196	205	673	181	165	800	544	125	441	557	142	779	328	175	734	416	131	651	458	174
ENSMUSG00000086161	0	0	0	0	0	0	0	0	0	0	0	0	0	0	0	0	0	0	0	0	0	0	0	0
ENSMUSG00000096241	0	0	0	0	0	0	0	0	0	0	0	0	0	0	0	0	0	0	0	0	0	0	0	0
ENSMUSG00000077237	0	0	0	0	0	0	0	0	0	0	0	0	0	0	0	0	0	0	0	0	0	0	0	0
ENSMUSG00000100457	0	0	0	0	0	0	0	0	0	0	0	0	0	0	0	0	0	0	0	0	0	0	0	0
ENSMUSG00000101477	0	0	0	0	0	0	0	0	0	0	0	0	0	0	0	0	0	0	0	0	0	0	0	0
ENSMUSG00000099484	0	0	0	0	0	0	0	0	0	0	0	0	0	0	0	0	0	0	0	0	0	0	0	0
ENSMUSG00000100041	0	0	0	0	0	0	0	0	0	0	0	0	0	0	0	0	0	0	0	0	0	0	0	0
ENSMUSG00000104478	0	0	0	0	0	0	0	0	0	0	0	0	0	0	0	0	0	0	0	0	0	0	0	0
ENSMUSG00000101231	0	0	0	0	0	0	0	0	0	0	0	0	0	0	0	0	0	0	0	0	0	0	0	0
ENSMUSG00000101097	0	0	0	0	0	0	0	0	0	0	0	0	0	0	0	0	0	0	0	0	0	0	0	0
ENSMUSG00000100831	0	0	0	0	0	0	0	0	0	0	0	0	0	0	0	0	0	0	0	0	0	0	0	0
ENSMUSG00000100884	0	0	0	0	0	0	0	0	0	0	0	0	0	0	0	0	0	0	0	0	0	0	0	0
ENSMUSG00000089037	0	0	0	0	0	0	0	0	0	0	0	0	0	0	0	0	0	0	0	0	0	0	0	0
ENSMUSG00000084741	0	0	0	0	0	0	0	0	0	0	0	0	0	0	0	0	0	0	0	0	0	0	0	0
ENSMUSG00000100025	0	0	2	0	2	0	0	2	0	6	12	10	0	0	2	4	10	0	0	0	0	6	4	0
ENSMUSG00000026312	0	0	0	0	0	0	0	0	0	6	0	0	0	0	0	0	0	0	0	0	4	0	12	0
ENSMUSG00000100290	0	0	0	0	0	0	0	0	0	0	0	0	0	0	0	0	0	0	0	0	0	0	0	0
ENSMUSG00000100758	0	0	0	0	0	0	0	0	0	0	0	0	0	0	0	0	0	0	0	0	0	0	0	0
ENSMUSG00000099926	0	0	0	2	0	0	0	0	0	0	0	0	0	0	0	0	0	0	0	0	0	0	0	0
ENSMUSG00000047216	24	0	16	10	10	18	10	0	4	50	56	14	89	12	58	59	2	24	38	6	14	68	32	42
ENSMUSG00000102788	0	0	0	2	0	6	0	0	0	0	0	0	12	0	2	0	0	0	0	0	0	0	0	0
ENSMUSG00000102160	0	0	0	0	0	0	0	0	0	6	0	0	8	0	0	0	0	0	0	0	0	0	0	0
ENSMUSG00000101253	0	0	0	0	0	0	0	1	0	0	0	0	0	0	0	0	0	0	0	0	0	0	0	0
ENSMUSG00000101846	0	0	0	0	0	0	0	0	0	0	0	0	0	0	0	0	0	0	0	0	0	0	0	0
ENSMUSG00000100555	2	0	4	3	6	2	2	0	4	4	0	2	0	2	4	0	4	2	4	2	4	0	12	0
ENSMUSG00000102728	0	0	14	0	0	0	0	0	0	0	0	0	0	0	0	0	0	6	0	0	0	0	0	0
ENSMUSG00000038702	1269	1252	2487	1178	1190	1950	1159	1030	2072	1393	1678	2166	1092	1948	2037	1336	1434	2344	1178	1390	2059	1556	1922	2134
ENSMUSG00000101875	0	0	0	0	0	0	0	0	0	0	0	0	0	0	0	0	0	0	0	2	0	0	0	0
ENSMUSG00000099732	0	0	0	0	0	0	0	0	0	0	0	0	0	0	0	0	0	0	0	0	0	0	0	0
ENSMUSG00000101220	0	0	0	0	0	0	0	0	0	0	0	0	0	0	0	0	0	0	0	0	0	0	0	0
ENSMUSG00000100020	0	0	0	0	0	0	0	0	0	0	0	0	0	0	0	0	0	0	0	0	0	0	0	0
ENSMUSG00000101054	0	0	0	0	0	0	0	0	0	0	0	0	0	0	0	0	0	0	0	0	0	0	0	0
ENSMUSG00000088691	0	0	0	0	0	0	0	0	0	0	0	0	0	0	0	0	0	0	0	0	0	0	0	0
ENSMUSG00000099884	0	0	0	0	0	0	0	0	0	0	0	0	0	0	0	0	0	0	0	0	0	0	0	0
ENSMUSG00000100304	0	0	0	0	0	0	0	0	0	0	0	0	0	0	0	0	0	0	0	0	0	0	0	0
ENSMUSG00000101453	0	0	2	0	0	0	0	0	0	0	0	0	0	0	0	0	0	0	0	0	0	0	0	0
ENSMUSG00000102105	0	0	0	0	0	0	0	0	0	0	0	0	0	0	0	0	0	0	0	0	0	0	0	0
ENSMUSG00000099943	0	0	0	0	0	0	0	0	0	0	0	0	0	0	0	0	0	0	0	0	0	0	0	0
ENSMUSG00000084546	0	0	0	0	0	0	0	0	0	0	0	0	0	0	0	0	0	0	0	0	0	0	0	0
ENSMUSG00000097648	0	0	0	0	0	0	0	0	0	0	0	0	0	0	0	0	0	0	0	0	0	0	0	0
ENSMUSG00000101687	0	0	0	0	0	0	0	0	0	0	0	0	0	0	0	0	0	0	0	0	0	0	0	0
ENSMUSG00000100515	0	0	0	0	0	0	0	0	0	0	0	0	0	0	0	0	0	0	0	0	0	0	10	0
ENSMUSG00000070695	82	8	0	8	8	0	41	22	4	32	38	0	8	16	2	20	8	0	2	4	0	39	12	0
ENSMUSG00000092948	0	0	0	0	0	0	0	0	0	0	0	0	0	0	0	0	0	0	0	0	0	0	0	0
ENSMUSG00000102033	0	0	0	0	0	0	0	0	0	0	0	0	0	0	0	0	0	0	0	0	0	0	0	0
ENSMUSG00000094429	0	0	0	0	0	0	0	0	0	0	0	0	0	0	0	0	0	0	0	0	0	0	0	0
ENSMUSG00000101154	0	0	0	0	0	0	0	0	0	0	0	0	0	0	0	0	0	0	0	0	0	0	0	0
ENSMUSG00000065865	0	0	0	0	0	0	0	0	0	0	0	0	0	0	0	0	0	0	0	0	0	0	0	0
ENSMUSG00000098815	0	0	0	0	0	0	0	0	0	0	0	0	0	0	0	0	0	0	0	0	0	0	0	0
ENSMUSG00000101573	0	0	0	0	0	0	0	0	0	0	0	0	0	0	0	0	0	0	0	0	0	0	0	0
ENSMUSG00000101373	0	0	0	0	0	0	0	0	0	0	0	0	0	0	0	0	0	0	0	0	0	0	0	0
ENSMUSG00000099615	0	0	0	0	0	0	0	0	0	0	0	0	0	0	0	0	0	0	0	0	0	0	0	0
ENSMUSG00000100265	0	0	0	0	0	0	0	0	0	0	0	0	0	0	0	0	0	0	0	0	0	0	0	0
ENSMUSG00000100527	0	0	0	0	0	0	0	0	0	0	0	0	0	0	0	0	0	0	0	0	0	0	0	0
ENSMUSG00000099571	0	0	0	0	0	0	0	0	0	0	0	0	0	0	0	0	0	0	0	0	0	0	0	0
ENSMUSG00000101303	0	0	0	0	0	0	0	0	0	0	0	0	0	0	0	0	0	0	0	0	0	0	0	0
ENSMUSG00000100305	0	0	0	0	0	0	0	0	0	0	0	0	0	0	0	0	0	0	0	0	0	0	0	0
ENSMUSG00000099534	4	0	0	0	0	0	0	0	0	0	0	0	0	0	0	0	1	0	0	0	0	0	0	0
ENSMUSG00000100886	0	0	0	0	0	0	0	0	0	0	0	0	0	0	0	0	0	0	0	0	0	0	0	0
ENSMUSG00000101415	0	0	0	0	0	0	0	0	0	0	0	0	0	0	0	0	0	0	0	0	0	0	0	0
ENSMUSG00000100617	0	0	0	0	0	0	0	0	0	0	0	0	0	0	0	0	0	0	0	0	0	0	0	0
ENSMUSG00000100703	0	0	0	0	0	0	0	0	0	0	0	0	0	0	0	0	0	0	0	0	0	0	0	0
ENSMUSG00000100177	0	0	0	0	0	0	0	0	0	0	0	0	0	0	0	0	0	0	0	0	0	0	0	0
ENSMUSG00000101363	0	0	0	0	0	0	0	0	0	0	0	0	0	0	0	0	1	0	0	0	0	0	0	0
ENSMUSG00000101590	0	0	0	0	0	0	0	0	0	0	0	0	0	0	0	0	0	0	0	0	0	0	0	0
ENSMUSG00000102030	4	4	6	2	2	10	0	3	10	18	32	4	0	8	2	8	0	7	2	6	4	0	10	0
ENSMUSG00000099870	0	0	0	0	0	0	0	0	0	0	0	0	0	0	0	0	0	0	0	0	0	0	0	0
ENSMUSG00000026374	3185	3417	3668	3169	3215	3217	3196	3257	3213	3297	3038	3668	3080	3792	3570	3886	3096	3882	3644	2905	3375	3794	3136	3711
ENSMUSG00000026377	1376	1489	839	1043	1229	950	1204	1502	886	1370	1778	986	1243	1384	938	1464	1309	1024	1506	1156	970	1445	1195	1133
ENSMUSG00000099936	0	0	2	0	0	0	0	0	0	0	0	0	0	0	0	0	0	0	0	0	2	0	0	0
ENSMUSG00000064302	4344	3639	4619	3856	3538	3757	4281	3624	4318	4141	4898	3886	2799	4076	3840	3893	3661	4500	3238	3697	4065	3815	3784	4015
ENSMUSG00000077257	0	0	0	8	0	0	0	0	0	0	0	5	0	0	0	0	0	0	0	0	0	0	0	0
ENSMUSG00000080542	0	4	0	0	7	1	0	2	0	0	0	0	0	3	0	0	8	0	3	4	0	0	0	0
ENSMUSG00000100770	8	0	0	3	2	2	4	0	8	7	0	2	0	0	6	2	0	11	0	0	11	4	0	0
ENSMUSG00000026380	117	10	168	244	6	112	84	18	117	98	26	88	156	14	69	145	6	177	142	6	127	212	20	166
ENSMUSG00000089601	0	0	0	0	0	0	0	0	0	0	0	0	0	0	0	0	0	0	0	0	0	0	0	0
ENSMUSG00000101624	0	0	0	0	0	0	0	0	0	0	0	0	0	0	0	0	0	0	0	0	0	0	0	0
ENSMUSG00000088363	0	0	0	0	0	0	0	0	0	0	0	0	0	0	0	0	0	0	0	0	0	0	0	0
ENSMUSG00000100040	0	0	0	0	0	0	6	0	0	0	0	0	0	0	0	1	0	0	0	0	0	0	0	0
ENSMUSG00000048402	916	789	248	1389	1585	541	1329	1015	354	1002	456	315	913	1219	619	1058	1212	515	891	1167	416	1076	892	549
ENSMUSG00000098273	0	3	0	1	0	2	0	2	0	0	0	0	0	1	0	0	0	0	0	0	1	0	2	0
ENSMUSG00000097408	0	6	0	6	0	0	4	2	0	4	0	2	0	6	10	0	2	0	4	0	0	7	0	0
ENSMUSG00000096939	0	0	0	0	0	0	0	0	0	0	0	0	0	0	0	0	0	0	0	0	0	0	0	0
ENSMUSG00000100767	0	0	3	0	0	0	0	0	0	0	0	0	0	0	0	0	0	0	0	0	0	0	0	0
ENSMUSG00000099860	0	0	0	0	0	2	1	2	0	0	0	2	0	3	0	0	12	0	0	2	0	0	0	0
ENSMUSG00000101179	0	0	8	0	0	4	0	0	4	2	0	0	0	0	6	0	0	0	0	0	0	0	0	2
ENSMUSG00000037035	5376	37611	2775	8178	53873	4802	7033	43798	4764	6269	20517	3752	5182	34525	3826	7650	44714	4572	6786	34369	4682	6683	24661	5511
ENSMUSG00000004451	1584	3104	1725	1819	3235	1685	1711	3053	1735	1853	1874	1479	1322	2550	1404	1854	2775	1826	1570	2661	1659	1633	2714	1664
ENSMUSG00000101437	0	0	2	2	0	3	0	1	0	6	0	0	2	2	8	0	7	5	0	0	2	0	0	2
ENSMUSG00000098447	19	11	2	6	3	6	10	1	1	14	0	10	16	5	14	4	6	10	2	4	5	6	0	23
ENSMUSG00000098923	0	29	0	0	12	0	6	4	2	0	12	0	0	13	0	0	0	0	0	7	0	0	16	0
ENSMUSG00000103212	0	0	0	0	0	0	0	0	0	0	0	0	0	0	0	0	0	0	0	0	0	0	0	0
ENSMUSG00000101731	3	28	0	12	23	0	2	18	0	21	0	0	2	21	0	0	11	0	9	20	0	0	7	0
ENSMUSG00000084505	0	0	0	0	0	0	0	0	0	0	0	0	0	0	0	0	0	0	0	0	0	0	0	0
ENSMUSG00000026383	572	1404	386	596	1011	350	536	1289	275	625	2195	395	475	1023	507	500	1254	283	589	1120	405	718	1219	351
ENSMUSG00000102687	0	0	0	0	0	1	0	0	0	0	0	0	0	0	0	0	0	0	0	0	0	2	0	0
ENSMUSG00000026384	2175	1285	903	1624	1121	669	1881	1143	866	2758	2442	883	2945	1794	1018	3488	1290	1100	2929	1369	1007	3737	1667	1014
ENSMUSG00000091876	0	0	0	0	0	0	2	0	0	1	0	0	0	0	0	0	0	0	0	0	0	0	0	4
ENSMUSG00000103146	2	0	8	8	6	0	6	0	5	4	0	0	4	2	1	0	2	2	7	6	10	0	0	0
ENSMUSG00000100436	0	0	0	0	0	0	0	0	0	0	0	0	0	0	0	0	0	0	0	0	0	0	0	0
ENSMUSG00000090277	0	0	0	0	0	0	0	0	0	0	0	0	0	0	0	5	0	0	0	0	1	0	0	0
ENSMUSG00000100042	0	0	0	0	0	0	0	0	0	0	0	0	0	0	0	0	0	0	0	0	0	2	0	0
ENSMUSG00000100636	0	1	14	0	5	0	0	1	0	10	0	0	2	6	0	3	0	4	5	8	3	3	0	0
ENSMUSG00000101224	4	2	2	0	1	0	1	4	2	1	0	0	1	6	0	2	3	0	0	4	0	3	0	0
ENSMUSG00000036975	467	277	240	506	329	268	496	292	228	575	256	246	677	348	364	689	354	348	750	290	267	556	370	322
ENSMUSG00000036962	3	2	0	0	0	0	2	0	0	0	0	0	0	0	0	16	2	0	6	0	0	0	0	0
ENSMUSG00000092245	0	0	0	0	0	0	0	0	0	0	0	0	0	0	0	0	0	0	0	0	0	0	0	4
ENSMUSG00000026387	135	0	0	117	1	0	59	0	8	117	0	8	99	0	0	118	0	2	144	0	0	124	0	0
ENSMUSG00000050777	286	1175	96	174	688	118	268	1050	104	182	522	58	66	610	26	94	800	49	126	592	56	92	474	18
ENSMUSG00000026385	14313	3444	3680	9078	3628	3530	8900	3433	2370	18216	5285	2918	27578	3657	5356	25792	3306	4919	31228	3434	4216	30041	4124	3483
ENSMUSG00000026388	81	33	62	48	39	37	47	49	33	87	80	45	97	31	32	108	48	52	101	64	37	109	42	20
ENSMUSG00000026389	1248	3354	2842	2243	4748	2541	998	3561	2578	1686	2038	2760	2576	7631	4327	2676	4803	4108	2236	5168	3565	2379	4725	3718
ENSMUSG00000036907	8	4	0	2	22	0	2	6	0	0	0	0	8	0	0	10	2	0	10	0	2	6	0	6
ENSMUSG00000101275	0	0	0	0	0	0	0	0	0	0	0	0	0	0	0	0	0	0	0	0	0	0	0	0
ENSMUSG00000026390	13	0	0	6	2	0	0	0	0	0	0	0	32	0	0	8	4	0	2	6	0	12	0	0
ENSMUSG00000058665	54	292	110	94	322	128	100	338	110	58	208	26	22	142	32	56	204	40	16	236	54	42	148	22
ENSMUSG00000099957	2	0	0	0	0	0	0	0	0	0	0	2	0	0	2	3	0	0	0	0	0	0	0	0
ENSMUSG00000101386	0	12	0	0	0	0	0	0	0	0	0	0	0	0	0	0	0	0	0	0	0	0	12	0
ENSMUSG00000101922	0	0	0	0	0	0	0	3	0	0	0	0	0	0	0	0	1	0	0	1	0	0	0	0
ENSMUSG00000100761	0	0	0	0	0	0	0	0	0	0	0	0	0	0	0	0	0	0	0	0	0	0	0	0
ENSMUSG00000099336	0	0	0	0	0	0	0	0	0	0	0	0	0	0	0	0	0	0	0	0	0	0	0	0
ENSMUSG00000100979	0	0	0	0	0	0	0	0	0	0	0	0	0	0	0	0	2	0	0	0	0	0	0	0
ENSMUSG00000102360	0	0	0	0	0	0	0	0	0	0	0	0	0	0	0	0	0	0	0	0	0	0	0	0
ENSMUSG00000097881	0	0	0	4	5	4	0	2	0	0	0	0	0	5	0	0	4	0	0	5	0	1	5	8
ENSMUSG00000101700	0	0	0	0	0	0	0	0	0	0	0	0	0	2	0	0	0	1	0	0	0	0	0	0
ENSMUSG00000104332	4	0	0	0	0	12	4	4	0	12	0	0	0	0	0	0	0	0	0	0	2	2	0	2
ENSMUSG00000003721	1866	3300	2117	1499	2950	1572	1760	3163	1611	2208	4696	1693	1712	3631	1826	1949	2875	1988	1958	2840	1919	2164	3752	2013
ENSMUSG00000104253	41	42	57	40	42	59	74	18	62	32	10	56	44	43	71	69	25	73	53	12	69	47	45	48
ENSMUSG00000101791	0	5	0	0	0	0	0	7	0	2	0	0	2	6	1	0	2	0	0	0	0	6	2	0
ENSMUSG00000026339	1550	2154	2013	1739	2178	1870	1638	2379	1721	1861	3077	1875	1544	2272	1782	1956	2085	1890	1521	2031	1820	1678	2094	2003
ENSMUSG00000085857	0	0	5	0	0	2	4	0	1	6	0	0	0	1	0	0	0	0	0	0	0	0	0	4
ENSMUSG00000083582	0	0	0	0	0	0	0	0	0	0	0	0	0	0	0	0	0	0	0	0	0	0	0	0
ENSMUSG00000050534	0	0	0	0	4	0	0	0	4	0	0	0	0	0	0	0	0	0	0	0	0	4	0	0
ENSMUSG00000081130	0	0	0	0	0	0	0	0	0	0	0	0	0	0	0	0	0	0	0	0	0	0	0	0
ENSMUSG00000001674	1469	1833	1308	1411	1671	1466	1403	1532	1417	1519	1784	1421	1371	2083	1473	1672	1708	1559	1569	1565	1606	1606	2074	1596
ENSMUSG00000102006	0	0	0	0	0	0	0	0	0	0	0	0	0	0	0	0	0	0	0	0	0	0	0	0
ENSMUSG00000102488	0	0	0	0	0	0	0	0	0	0	0	0	0	0	0	0	0	0	0	0	0	0	0	0
ENSMUSG00000083584	0	0	0	0	0	0	12	0	4	0	0	0	0	0	0	0	0	0	0	1	0	0	0	0
ENSMUSG00000100913	0	0	4	0	0	0	0	0	0	0	0	0	0	0	0	0	0	0	0	0	0	0	0	0
ENSMUSG00000099960	0	0	0	0	0	0	0	0	0	0	0	0	0	0	0	0	0	0	0	0	0	0	0	0
ENSMUSG00000089274	0	0	0	0	0	0	0	0	0	0	0	0	0	0	0	0	0	0	0	0	0	0	0	0
ENSMUSG00000103263	0	0	0	0	0	0	0	0	0	0	0	0	0	0	0	0	0	0	0	0	0	0	0	0
ENSMUSG00000089190	0	0	0	0	0	0	0	0	0	0	0	0	0	0	0	0	0	0	0	0	0	0	0	0
ENSMUSG00000099451	0	0	0	0	0	0	0	0	0	0	0	0	0	0	0	0	0	0	0	0	0	0	0	0
ENSMUSG00000104180	0	0	0	0	2	0	1	0	3	0	22	4	2	2	0	0	6	0	0	4	0	6	0	0
ENSMUSG00000088912	0	0	0	0	0	0	0	0	0	0	0	0	0	0	0	0	0	0	0	0	0	0	0	0
ENSMUSG00000100762	0	0	0	0	0	0	0	0	0	0	0	0	0	0	0	0	0	0	0	0	0	0	0	0
ENSMUSG00000100405	6	8	2	2	0	0	2	2	26	8	40	14	2	12	8	2	6	8	6	2	2	6	12	2
ENSMUSG00000100525	0	0	0	0	0	0	0	0	0	0	0	0	0	0	0	0	0	0	0	0	0	0	0	0
ENSMUSG00000101495	0	0	0	0	0	0	0	0	0	0	0	0	0	0	0	0	0	0	0	0	0	0	0	0
ENSMUSG00000036815	0	0	0	6	0	4	1	0	6	2	1	0	0	0	0	0	2	0	0	0	0	0	8	0
ENSMUSG00000102801	0	0	0	0	0	0	0	0	0	0	0	0	0	0	0	0	0	0	0	0	0	0	0	6
ENSMUSG00000102681	0	0	0	0	0	0	0	0	0	0	0	0	0	0	0	0	0	0	0	0	0	0	0	0
ENSMUSG00000077472	0	0	0	0	0	0	0	0	0	0	0	0	0	0	0	0	0	0	0	0	0	0	0	0
ENSMUSG00000104410	0	0	0	0	0	0	0	0	0	0	0	0	0	0	0	0	0	0	0	0	0	0	0	0
ENSMUSG00000102521	0	0	0	0	0	0	0	0	0	0	0	0	0	0	0	0	0	0	0	0	0	0	0	0
ENSMUSG00000104205	0	0	0	0	0	0	0	0	0	0	0	0	0	0	0	0	0	0	0	0	0	0	0	0
ENSMUSG00000102902	0	0	2	2	0	0	0	0	2	4	0	0	10	2	0	0	0	0	4	0	6	5	0	2
ENSMUSG00000101985	0	0	0	0	0	0	0	0	0	0	0	0	0	0	0	0	0	0	0	0	0	0	0	0
ENSMUSG00000101994	0	0	0	0	0	0	0	0	0	0	0	0	0	0	0	0	0	0	0	0	0	0	0	0
ENSMUSG00000102940	0	0	0	6	0	0	0	0	0	0	0	0	0	0	0	0	0	0	0	0	0	0	0	0
ENSMUSG00000103914	6	0	0	4	0	0	0	0	0	0	0	6	0	0	0	0	0	0	0	0	0	0	0	0
ENSMUSG00000065340	0	0	0	0	0	0	0	0	0	0	0	0	0	0	0	0	0	0	0	0	0	0	0	0
ENSMUSG00000100851	0	0	0	0	0	0	0	0	0	0	0	0	0	0	0	0	0	0	0	0	0	0	0	0
ENSMUSG00000101006	0	0	0	0	0	0	0	0	0	0	0	0	0	0	0	0	0	0	0	0	0	0	0	0
ENSMUSG00000102240	0	0	0	0	0	0	0	0	0	0	0	0	0	0	0	0	0	0	0	0	0	0	0	0
ENSMUSG00000099574	0	0	0	0	0	0	0	0	0	0	0	0	0	0	0	0	0	0	0	0	0	0	0	0
ENSMUSG00000026341	8142	11120	8584	7971	10062	8441	9034	10658	7465	9305	14979	8857	7826	10781	8241	9684	9819	9611	8935	9230	8360	10694	11553	9738
ENSMUSG00000102063	0	0	0	0	0	0	0	0	0	0	0	0	0	0	0	0	0	0	0	0	0	0	0	0
ENSMUSG00000026342	1363	1963	2446	1436	2325	2016	1461	1817	1881	1431	2719	2136	1210	1732	1999	1554	1735	2335	1295	1618	1986	1464	1892	2260
ENSMUSG00000101015	0	0	0	0	0	0	0	0	0	0	0	0	0	0	0	0	0	0	0	0	0	0	0	0
[truncated: 41,630 more rows]
